# Supplementary material for: The Effect of Positive and Negative Feedback on Risk-Taking across Different Contexts
Source: PLoS One. 2015 Sep 25;10(9):e0139010. doi: 10.1371/journal.pone.0139010 (PMC4583489; doi:10.1371/journal.pone.0139010)
Supplement: S1 Data File — (XLS) [file pone.0139010.s001.xls]

## Sheet: S1 Data file
Subject	gender	age	block	trial	condition	feedback	gambletype	response	fdPriorGamble	Fdcond	FdGT
1	Female	25	2	27	M	gain	6	0	gain	gain.M	gain.6
1	Female	25	2	1	M	loss	4	1	loss	loss.M	loss.4
1	Female	25	2	4	M	loss	4	1	gain	loss.M	loss.4
1	Female	25	2	25	P	loss	6	0	gain	loss.P	loss.6
1	Female	25	2	42	MP	gain	6	0	loss	gain.MP	gain.6
1	Female	25	2	43	MP	gain	6	0	loss	gain.MP	gain.6
1	Female	25	2	40	M	loss	5	1	loss	loss.M	loss.5
1	Female	25	1	70	P	gain	4	1	gain	gain.P	gain.4
1	Female	25	2	55	M	loss	5	0	loss	loss.M	loss.5
1	Female	25	1	68	M	gain	5	0	gain	gain.M	gain.5
1	Female	25	1	69	P	loss	6	0	gain	loss.P	loss.6
1	Female	25	2	22	M	loss	5	1	gain	loss.M	loss.5
1	Female	25	2	23	M	loss	6	0	gain	loss.M	loss.6
1	Female	25	1	2	M	gain	4	0	ng	gain.M	gain.4
1	Female	25	1	40	M	gain	6	0	gain	gain.M	gain.6
1	Female	25	2	49	P	loss	4	1	loss	loss.P	loss.4
1	Female	25	1	45	P	gain	5	0	loss	gain.P	gain.5
1	Female	25	2	50	MP	gain	4	0	loss	gain.MP	gain.4
1	Female	25	2	52	M	gain	4	0	loss	gain.M	gain.4
1	Female	25	2	53	MP	loss	5	0	loss	loss.MP	loss.5
1	Female	25	2	54	MP	gain	6	0	loss	gain.MP	gain.6
1	Female	25	1	51	MP	loss	5	0	gain	loss.MP	loss.5
1	Female	25	1	52	M	gain	4	0	gain	gain.M	gain.4
1	Female	25	2	21	P	gain	5	1	loss	gain.P	gain.5
1	Female	25	2	39	MP	loss	4	1	loss	loss.MP	loss.4
1	Female	25	1	21	M	loss	6	0	loss	loss.M	loss.6
1	Female	25	1	22	M	loss	4	0	loss	loss.M	loss.4
1	Female	25	2	17	MP	loss	6	0	loss	loss.MP	loss.6
1	Female	25	1	41	M	loss	5	1	loss	loss.M	loss.5
1	Female	25	2	46	M	loss	6	0	loss	loss.M	loss.6
1	Female	25	2	47	MP	loss	6	0	loss	loss.MP	loss.6
1	Female	25	1	46	M	gain	6	0	loss	gain.M	gain.6
1	Female	25	1	64	P	gain	6	0	loss	gain.P	gain.6
1	Female	25	1	65	MP	loss	6	0	loss	loss.MP	loss.6
1	Female	25	1	66	P	loss	4	1	gain	loss.P	loss.4
1	Female	25	1	67	MP	loss	5	0	gain	loss.MP	loss.5
1	Female	25	2	16	P	gain	5	0	loss	gain.P	gain.5
1	Female	25	1	63	P	gain	4	1	loss	gain.P	gain.4
1	Female	25	1	59	MP	loss	5	1	gain	loss.MP	loss.5
1	Female	25	1	37	MP	loss	5	0	loss	loss.MP	loss.5
1	Female	25	2	44	M	loss	6	0	loss	loss.M	loss.6
1	Female	25	2	45	M	gain	4	0	loss	gain.M	gain.4
1	Female	25	2	7	P	gain	4	1	gain	gain.P	gain.4
1	Female	25	2	8	P	loss	4	1	loss	loss.P	loss.4
1	Female	25	2	9	MP	gain	6	0	loss	gain.MP	gain.6
1	Female	25	2	11	MP	loss	6	0	loss	loss.MP	loss.6
1	Female	25	2	13	M	gain	5	0	loss	gain.M	gain.5
1	Female	25	2	14	P	gain	5	0	loss	gain.P	gain.5
1	Female	25	1	24	M	loss	4	0	loss	loss.M	loss.4
1	Female	25	2	38	M	loss	5	0	loss	loss.M	loss.5
1	Female	25	1	17	MP	gain	4	0	loss	gain.MP	gain.4
1	Female	25	1	20	P	gain	5	0	loss	gain.P	gain.5
1	Female	25	1	54	M	gain	4	0	gain	gain.M	gain.4
1	Female	25	1	34	M	loss	5	1	loss	loss.M	loss.5
1	Female	25	1	36	M	gain	6	0	loss	gain.M	gain.6
1	Female	25	1	5	MP	gain	5	0	loss	gain.MP	gain.5
1	Female	25	1	6	M	loss	6	0	loss	loss.M	loss.6
1	Female	25	1	7	P	loss	4	1	loss	loss.P	loss.4
1	Female	25	1	12	M	gain	6	0	loss	gain.M	gain.6
1	Female	25	1	13	P	gain	5	0	loss	gain.P	gain.5
1	Female	25	1	14	MP	gain	4	0	loss	gain.MP	gain.4
1	Female	25	1	15	MP	gain	4	0	loss	gain.MP	gain.4
1	Female	25	1	61	P	loss	4	1	loss	loss.P	loss.4
1	Female	25	1	47	P	loss	6	0	loss	loss.P	loss.6
1	Female	25	1	48	M	gain	4	1	gain	gain.M	gain.4
1	Female	25	2	68	MP	loss	4	0	loss	loss.MP	loss.4
1	Female	25	1	30	P	gain	5	0	loss	gain.P	gain.5
1	Female	25	2	5	M	loss	5	1	gain	loss.M	loss.5
1	Female	25	2	6	P	loss	6	0	gain	loss.P	loss.6
1	Female	25	1	62	MP	loss	6	0	loss	loss.MP	loss.6
1	Female	25	1	57	P	loss	4	1	gain	loss.P	loss.4
1	Female	25	1	60	MP	gain	4	0	gain	gain.MP	gain.4
1	Female	25	1	56	M	loss	4	1	loss	loss.M	loss.4
1	Female	25	2	12	MP	loss	5	1	loss	loss.MP	loss.5
1	Female	25	1	58	MP	loss	6	0	gain	loss.MP	loss.6
1	Female	25	1	27	M	loss	5	0	loss	loss.M	loss.5
1	Female	25	1	16	P	loss	5	0	loss	loss.P	loss.5
1	Female	25	2	35	P	loss	6	0	loss	loss.P	loss.6
1	Female	25	1	49	M	gain	6	0	gain	gain.M	gain.6
1	Female	25	1	50	MP	gain	6	0	gain	gain.MP	gain.6
1	Female	25	2	37	M	gain	6	0	loss	gain.M	gain.6
1	Female	25	1	29	MP	gain	4	0	loss	gain.MP	gain.4
1	Female	25	1	4	M	loss	6	1	loss	loss.M	loss.6
1	Female	25	2	20	P	gain	4	1	loss	gain.P	gain.4
1	Female	25	1	1	P	loss	4	0	ng	loss.P	loss.4
1	Female	25	2	31	P	gain	5	0	loss	gain.P	gain.5
1	Female	25	1	32	P	loss	6	0	loss	loss.P	loss.6
1	Female	25	1	26	M	loss	4	0	loss	loss.M	loss.4
1	Female	25	2	28	M	gain	4	1	loss	gain.M	gain.4
1	Female	25	2	66	MP	gain	4	0	loss	gain.MP	gain.4
1	Female	25	2	59	M	gain	4	0	loss	gain.M	gain.4
1	Female	25	1	18	P	loss	5	0	loss	loss.P	loss.5
1	Female	25	2	70	P	loss	6	1	gain	loss.P	loss.6
1	Female	25	1	39	M	loss	6	0	gain	loss.M	loss.6
1	Female	25	2	64	P	gain	6	0	loss	gain.P	gain.6
1	Female	25	2	60	M	loss	5	0	loss	loss.M	loss.5
1	Female	25	1	38	P	loss	4	1	gain	loss.P	loss.4
1	Female	25	2	61	MP	loss	4	1	loss	loss.MP	loss.4
1	Female	25	2	34	M	gain	6	0	loss	gain.M	gain.6
1	Female	25	2	57	P	gain	4	0	loss	gain.P	gain.4
1	Female	25	1	25	M	gain	4	0	loss	gain.M	gain.4
1	Female	25	1	31	P	loss	4	0	loss	loss.P	loss.4
1	Female	25	2	56	M	gain	6	0	loss	gain.M	gain.6
1	Female	25	2	65	M	gain	6	0	loss	gain.M	gain.6
1	Female	25	2	33	M	gain	5	0	loss	gain.M	gain.5
1	Female	25	2	32	P	loss	6	0	loss	loss.P	loss.6
2	Female	23	2	16	P	gain	4	0	loss	gain.P	gain.4
2	Female	23	2	4	P	gain	6	0	gain	gain.P	gain.6
2	Female	23	2	12	P	loss	4	1	loss	loss.P	loss.4
2	Female	23	1	58	M	gain	6	0	gain	gain.M	gain.6
2	Female	23	2	15	M	gain	5	0	loss	gain.M	gain.5
2	Female	23	1	2	P	loss	4	0	gain	loss.P	loss.4
2	Female	23	1	38	MP	loss	5	1	loss	loss.MP	loss.5
2	Female	23	2	54	P	loss	5	0	loss	loss.P	loss.5
2	Female	23	2	69	P	loss	5	0	loss	loss.P	loss.5
2	Female	23	2	70	P	gain	4	1	loss	gain.P	gain.4
2	Female	23	2	61	M	gain	5	0	loss	gain.M	gain.5
2	Female	23	2	62	P	loss	5	0	loss	loss.P	loss.5
2	Female	23	2	13	M	loss	5	0	loss	loss.M	loss.5
2	Female	23	2	56	M	gain	4	1	loss	gain.M	gain.4
2	Female	23	1	27	MP	gain	6	0	loss	gain.MP	gain.6
2	Female	23	2	2	M	gain	4	0	gain	gain.M	gain.4
2	Female	23	1	28	M	gain	5	0	loss	gain.M	gain.5
2	Female	23	1	55	P	loss	5	0	gain	loss.P	loss.5
2	Female	23	1	59	M	gain	5	0	gain	gain.M	gain.5
2	Female	23	1	62	P	gain	5	0	gain	gain.P	gain.5
2	Female	23	1	63	MP	loss	5	0	gain	loss.MP	loss.5
2	Female	23	2	67	MP	gain	4	0	loss	gain.MP	gain.4
2	Female	23	2	68	P	gain	6	0	loss	gain.P	gain.6
2	Female	23	2	28	P	loss	4	0	gain	loss.P	loss.4
2	Female	23	2	23	P	gain	5	0	loss	gain.P	gain.5
2	Female	23	1	48	M	gain	6	0	loss	gain.M	gain.6
2	Female	23	1	35	M	gain	6	0	loss	gain.M	gain.6
2	Female	23	2	14	MP	gain	4	0	loss	gain.MP	gain.4
2	Female	23	1	10	M	loss	5	1	loss	loss.M	loss.5
2	Female	23	1	30	P	gain	5	0	loss	gain.P	gain.5
2	Female	23	1	17	P	gain	5	0	loss	gain.P	gain.5
2	Female	23	2	58	M	gain	5	0	loss	gain.M	gain.5
2	Female	23	2	60	P	gain	4	0	loss	gain.P	gain.4
2	Female	23	2	52	M	loss	4	1	loss	loss.M	loss.4
2	Female	23	2	57	MP	gain	6	0	loss	gain.MP	gain.6
2	Female	23	2	24	P	gain	5	0	loss	gain.P	gain.5
2	Female	23	2	45	MP	gain	6	0	gain	gain.MP	gain.6
2	Female	23	2	46	MP	loss	5	0	gain	loss.MP	loss.5
2	Female	23	2	48	P	loss	5	0	gain	loss.P	loss.5
2	Female	23	2	50	MP	loss	6	0	gain	loss.MP	loss.6
2	Female	23	2	55	MP	gain	4	0	loss	gain.MP	gain.4
2	Female	23	1	69	M	gain	5	0	gain	gain.M	gain.5
2	Female	23	1	70	MP	loss	6	0	gain	loss.MP	loss.6
2	Female	23	2	1	MP	gain	6	0	gain	gain.MP	gain.6
2	Female	23	1	49	MP	gain	4	0	loss	gain.MP	gain.4
2	Female	23	1	53	P	loss	4	1	gain	loss.P	loss.4
2	Female	23	1	54	P	loss	6	0	gain	loss.P	loss.6
2	Female	23	1	47	M	loss	4	0	loss	loss.M	loss.4
2	Female	23	1	15	P	gain	6	0	loss	gain.P	gain.6
2	Female	23	1	7	M	gain	5	0	loss	gain.M	gain.5
2	Female	23	2	22	MP	gain	5	0	loss	gain.MP	gain.5
2	Female	23	1	23	M	loss	6	0	loss	loss.M	loss.6
2	Female	23	2	36	P	loss	4	0	gain	loss.P	loss.4
2	Female	23	1	26	P	gain	5	0	loss	gain.P	gain.5
2	Female	23	2	11	M	gain	4	0	gain	gain.M	gain.4
2	Female	23	1	40	MP	loss	6	0	loss	loss.MP	loss.6
2	Female	23	1	37	M	gain	5	0	loss	gain.M	gain.5
2	Female	23	1	13	MP	gain	6	0	loss	gain.MP	gain.6
2	Female	23	2	6	M	gain	6	0	gain	gain.M	gain.6
2	Female	23	2	7	P	gain	6	0	gain	gain.P	gain.6
2	Female	23	2	8	M	loss	4	0	gain	loss.M	loss.4
2	Female	23	2	65	P	gain	5	0	loss	gain.P	gain.5
2	Female	23	2	44	MP	gain	5	0	gain	gain.MP	gain.5
2	Female	23	1	22	M	loss	6	0	loss	loss.M	loss.6
2	Female	23	2	35	M	gain	4	0	gain	gain.M	gain.4
2	Female	23	1	24	P	gain	4	0	loss	gain.P	gain.4
2	Female	23	1	65	P	gain	4	0	gain	gain.P	gain.4
2	Female	23	1	67	M	gain	4	0	gain	gain.M	gain.4
2	Female	23	1	29	MP	gain	6	0	loss	gain.MP	gain.6
2	Female	23	1	64	M	loss	5	1	gain	loss.M	loss.5
2	Female	23	2	38	M	gain	5	0	gain	gain.M	gain.5
2	Female	23	2	31	M	gain	5	0	gain	gain.M	gain.5
2	Female	23	2	32	P	gain	6	0	gain	gain.P	gain.6
2	Female	23	2	64	MP	loss	6	0	loss	loss.MP	loss.6
2	Female	23	2	5	MP	loss	6	0	gain	loss.MP	loss.6
2	Female	23	2	25	MP	loss	5	0	loss	loss.MP	loss.5
2	Female	23	2	51	M	loss	5	1	gain	loss.M	loss.5
2	Female	23	1	19	P	gain	5	0	loss	gain.P	gain.5
2	Female	23	1	21	M	gain	4	0	loss	gain.M	gain.4
2	Female	23	2	42	MP	gain	5	0	gain	gain.MP	gain.5
2	Female	23	2	43	M	gain	4	0	gain	gain.M	gain.4
2	Female	23	1	39	M	loss	6	0	loss	loss.M	loss.6
2	Female	23	1	8	M	gain	4	0	loss	gain.M	gain.4
2	Female	23	1	4	M	gain	4	0	gain	gain.M	gain.4
2	Female	23	1	6	MP	loss	4	1	loss	loss.MP	loss.4
2	Female	23	1	43	M	loss	5	0	loss	loss.M	loss.5
2	Female	23	2	39	P	gain	5	0	gain	gain.P	gain.5
2	Female	23	1	41	MP	gain	4	0	loss	gain.MP	gain.4
2	Female	23	2	10	P	gain	6	0	gain	gain.P	gain.6
2	Female	23	1	18	P	gain	5	0	loss	gain.P	gain.5
2	Female	23	1	31	MP	loss	6	0	loss	loss.MP	loss.6
2	Female	23	2	40	M	loss	4	0	gain	loss.M	loss.4
2	Female	23	2	18	MP	gain	6	0	loss	gain.MP	gain.6
2	Female	23	2	19	M	loss	4	0	loss	loss.M	loss.4
2	Female	23	2	21	MP	loss	4	0	loss	loss.MP	loss.4
2	Female	23	1	46	M	loss	4	0	loss	loss.M	loss.4
2	Female	23	1	32	M	loss	6	0	loss	loss.M	loss.6
2	Female	23	1	42	P	loss	5	0	loss	loss.P	loss.5
3	Male	21	1	53	M	loss	5	1	loss	loss.M	loss.5
3	Male	21	1	6	M	gain	6	1	loss	gain.M	gain.6
3	Male	21	1	11	P	gain	6	1	loss	gain.P	gain.6
3	Male	21	1	49	P	loss	4	1	loss	loss.P	loss.4
3	Male	21	2	44	M	loss	5	1	gain	loss.M	loss.5
3	Male	21	1	7	P	loss	5	1	gain	loss.P	loss.5
3	Male	21	1	36	MP	gain	4	1	gain	gain.MP	gain.4
3	Male	21	1	3	P	gain	5	1	gain	gain.P	gain.5
3	Male	21	1	8	M	gain	6	1	loss	gain.M	gain.6
3	Male	21	1	10	P	gain	5	1	gain	gain.P	gain.5
3	Male	21	1	24	MP	gain	6	1	gain	gain.MP	gain.6
3	Male	21	1	13	P	gain	5	1	loss	gain.P	gain.5
3	Male	21	1	22	P	loss	5	1	gain	loss.P	loss.5
3	Male	21	1	23	M	gain	5	1	loss	gain.M	gain.5
3	Male	21	1	61	P	loss	4	1	loss	loss.P	loss.4
3	Male	21	1	25	P	gain	6	1	loss	gain.P	gain.6
3	Male	21	1	26	P	loss	4	1	loss	loss.P	loss.4
3	Male	21	1	60	M	gain	4	1	loss	gain.M	gain.4
3	Male	21	1	34	M	gain	6	1	loss	gain.M	gain.6
3	Male	21	2	36	M	gain	6	1	gain	gain.M	gain.6
3	Male	21	1	21	P	loss	6	1	loss	loss.P	loss.6
3	Male	21	2	38	M	gain	5	1	loss	gain.M	gain.5
3	Male	21	2	42	P	loss	5	1	gain	loss.P	loss.5
3	Male	21	1	57	P	loss	4	1	gain	loss.P	loss.4
3	Male	21	1	58	M	gain	5	1	gain	gain.M	gain.5
3	Male	21	1	59	P	loss	5	1	loss	loss.P	loss.5
3	Male	21	2	47	P	loss	6	1	loss	loss.P	loss.6
3	Male	21	2	50	P	gain	5	1	loss	gain.P	gain.5
3	Male	21	1	63	P	loss	4	1	gain	loss.P	loss.4
3	Male	21	1	50	M	gain	6	1	loss	gain.M	gain.6
3	Male	21	1	51	P	loss	6	1	gain	loss.P	loss.6
3	Male	21	1	19	M	loss	4	1	loss	loss.M	loss.4
3	Male	21	1	14	MP	gain	5	1	loss	gain.MP	gain.5
3	Male	21	2	37	P	loss	5	1	gain	loss.P	loss.5
3	Male	21	2	2	MP	loss	6	1	gain	loss.MP	loss.6
3	Male	21	2	4	MP	gain	5	1	loss	gain.MP	gain.5
3	Male	21	2	5	P	gain	6	1	gain	gain.P	gain.6
3	Male	21	2	6	MP	gain	5	1	gain	gain.MP	gain.5
3	Male	21	2	7	P	loss	4	1	loss	loss.P	loss.4
3	Male	21	2	9	MP	gain	5	1	loss	gain.MP	gain.5
3	Male	21	2	10	P	loss	4	1	loss	loss.P	loss.4
3	Male	21	2	11	MP	loss	5	1	gain	loss.MP	loss.5
3	Male	21	2	12	MP	gain	4	1	gain	gain.MP	gain.4
3	Male	21	2	15	MP	loss	5	1	loss	loss.MP	loss.5
3	Male	21	2	16	M	gain	5	1	loss	gain.M	gain.5
3	Male	21	2	17	MP	loss	5	1	gain	loss.MP	loss.5
3	Male	21	1	37	MP	gain	5	1	loss	gain.MP	gain.5
3	Male	21	1	38	MP	loss	4	1	gain	loss.MP	loss.4
3	Male	21	1	39	P	gain	4	1	gain	gain.P	gain.4
3	Male	21	1	40	M	loss	6	1	gain	loss.M	loss.6
3	Male	21	1	41	MP	loss	4	1	gain	loss.MP	loss.4
3	Male	21	1	42	M	loss	5	1	gain	loss.M	loss.5
3	Male	21	2	29	P	gain	5	1	loss	gain.P	gain.5
3	Male	21	1	44	P	gain	5	1	gain	gain.P	gain.5
3	Male	21	1	46	P	gain	4	1	loss	gain.P	gain.4
3	Male	21	1	47	P	loss	5	1	loss	loss.P	loss.5
3	Male	21	1	48	MP	loss	5	1	gain	loss.MP	loss.5
3	Male	21	2	34	M	gain	4	1	gain	gain.M	gain.4
3	Male	21	2	35	MP	gain	6	1	loss	gain.MP	gain.6
3	Male	21	2	56	P	loss	4	1	gain	loss.P	loss.4
3	Male	21	2	57	MP	loss	6	1	gain	loss.MP	loss.6
3	Male	21	2	58	P	gain	5	1	gain	gain.P	gain.5
3	Male	21	2	59	P	loss	5	1	gain	loss.P	loss.5
3	Male	21	1	5	P	gain	6	1	gain	gain.P	gain.6
3	Male	21	1	18	M	loss	4	1	gain	loss.M	loss.4
3	Male	21	2	30	MP	loss	5	1	loss	loss.MP	loss.5
3	Male	21	2	32	P	gain	5	1	gain	gain.P	gain.5
3	Male	21	1	28	M	loss	6	1	gain	loss.M	loss.6
3	Male	21	1	29	M	gain	5	1	loss	gain.M	gain.5
3	Male	21	1	32	M	loss	4	1	gain	loss.M	loss.4
3	Male	21	1	33	MP	loss	5	1	gain	loss.MP	loss.5
3	Male	21	2	46	P	loss	4	1	gain	loss.P	loss.4
3	Male	21	2	26	P	loss	4	1	gain	loss.P	loss.4
3	Male	21	2	27	P	loss	5	1	gain	loss.P	loss.5
3	Male	21	2	19	M	loss	4	1	gain	loss.M	loss.4
3	Male	21	2	21	P	loss	4	1	loss	loss.P	loss.4
3	Male	21	2	33	P	gain	5	1	loss	gain.P	gain.5
3	Male	21	1	1	M	gain	5	1	loss	gain.M	gain.5
3	Male	21	2	62	M	gain	4	1	loss	gain.M	gain.4
3	Male	21	2	63	P	loss	5	1	loss	loss.P	loss.5
3	Male	21	2	69	P	loss	6	1	gain	loss.P	loss.6
3	Male	21	2	70	MP	gain	4	1	gain	gain.MP	gain.4
3	Male	21	1	2	M	loss	4	1	loss	loss.M	loss.4
3	Male	21	2	55	MP	gain	5	1	gain	gain.MP	gain.5
3	Male	21	2	53	P	gain	4	1	loss	gain.P	gain.4
3	Male	21	2	64	M	loss	4	1	loss	loss.M	loss.4
3	Male	21	1	9	P	loss	5	1	loss	loss.P	loss.5
3	Male	21	1	20	P	gain	4	1	loss	gain.P	gain.4
3	Male	21	1	55	MP	gain	4	1	loss	gain.MP	gain.4
3	Male	21	1	56	MP	loss	4	1	gain	loss.MP	loss.4
3	Male	21	1	27	MP	loss	6	1	loss	loss.MP	loss.6
3	Male	21	1	65	M	gain	5	1	gain	gain.M	gain.5
3	Male	21	1	66	M	loss	6	1	loss	loss.M	loss.6
3	Male	21	1	67	P	loss	6	1	gain	loss.P	loss.6
3	Male	21	1	68	P	gain	6	1	loss	gain.P	gain.6
3	Male	21	1	69	P	loss	4	1	gain	loss.P	loss.4
3	Male	21	1	70	MP	gain	5	1	loss	gain.MP	gain.5
3	Male	21	1	15	M	loss	6	1	gain	loss.M	loss.6
3	Male	21	2	52	M	loss	5	1	gain	loss.M	loss.5
3	Male	21	2	51	M	loss	6	1	gain	loss.M	loss.6
3	Male	21	2	60	P	gain	5	1	loss	gain.P	gain.5
3	Male	21	2	65	MP	gain	4	1	gain	gain.MP	gain.4
3	Male	21	2	61	MP	loss	4	1	loss	loss.MP	loss.4
3	Male	21	1	64	MP	gain	6	1	gain	gain.MP	gain.6
3	Male	21	2	67	P	loss	4	1	gain	loss.P	loss.4
3	Male	21	2	28	P	loss	4	1	gain	loss.P	loss.4
3	Male	21	2	22	M	gain	6	1	loss	gain.M	gain.6
3	Male	21	2	68	P	loss	6	1	loss	loss.P	loss.6
4	Female	20	2	6	MP	gain	6	1	loss	gain.MP	gain.6
4	Female	20	1	34	P	gain	6	0	gain	gain.P	gain.6
4	Female	20	2	50	MP	loss	5	1	gain	loss.MP	loss.5
4	Female	20	2	1	M	loss	6	1	loss	loss.M	loss.6
4	Female	20	1	31	P	loss	5	0	gain	loss.P	loss.5
4	Female	20	1	70	P	gain	5	1	gain	gain.P	gain.5
4	Female	20	2	60	MP	gain	6	0	gain	gain.MP	gain.6
4	Female	20	2	62	MP	gain	5	1	gain	gain.MP	gain.5
4	Female	20	1	46	MP	loss	4	1	gain	loss.MP	loss.4
4	Female	20	1	48	P	loss	5	1	loss	loss.P	loss.5
4	Female	20	1	55	MP	gain	5	1	gain	gain.MP	gain.5
4	Female	20	1	56	MP	loss	4	1	gain	loss.MP	loss.4
4	Female	20	1	11	MP	loss	5	0	gain	loss.MP	loss.5
4	Female	20	1	13	MP	loss	5	1	gain	loss.MP	loss.5
4	Female	20	2	9	M	loss	5	1	gain	loss.M	loss.5
4	Female	20	2	66	MP	loss	5	1	loss	loss.MP	loss.5
4	Female	20	2	37	P	gain	5	1	loss	gain.P	gain.5
4	Female	20	1	58	MP	loss	6	0	gain	loss.MP	loss.6
4	Female	20	1	17	P	gain	6	0	loss	gain.P	gain.6
4	Female	20	1	14	M	gain	6	0	gain	gain.M	gain.6
4	Female	20	2	67	M	loss	6	0	loss	loss.M	loss.6
4	Female	20	1	16	M	gain	5	1	loss	gain.M	gain.5
4	Female	20	2	45	M	loss	6	0	loss	loss.M	loss.6
4	Female	20	2	69	MP	loss	4	1	gain	loss.MP	loss.4
4	Female	20	1	15	MP	loss	6	0	gain	loss.MP	loss.6
4	Female	20	2	42	P	loss	4	1	gain	loss.P	loss.4
4	Female	20	1	36	MP	loss	4	1	gain	loss.MP	loss.4
4	Female	20	2	46	MP	loss	4	1	loss	loss.MP	loss.4
4	Female	20	1	29	P	gain	6	0	gain	gain.P	gain.6
4	Female	20	1	30	P	gain	5	1	gain	gain.P	gain.5
4	Female	20	2	64	M	loss	6	0	gain	loss.M	loss.6
4	Female	20	1	28	P	gain	4	1	gain	gain.P	gain.4
4	Female	20	2	16	M	gain	4	1	loss	gain.M	gain.4
4	Female	20	1	38	MP	loss	5	1	gain	loss.MP	loss.5
4	Female	20	2	13	MP	loss	5	1	gain	loss.MP	loss.5
4	Female	20	1	35	P	gain	4	1	gain	gain.P	gain.4
4	Female	20	2	57	P	loss	6	0	loss	loss.P	loss.6
4	Female	20	1	59	P	gain	6	0	gain	gain.P	gain.6
4	Female	20	1	61	M	gain	5	1	loss	gain.M	gain.5
4	Female	20	2	22	MP	loss	4	1	loss	loss.MP	loss.4
4	Female	20	2	23	MP	loss	6	1	gain	loss.MP	loss.6
4	Female	20	2	25	M	gain	5	0	gain	gain.M	gain.5
4	Female	20	1	45	MP	loss	4	1	gain	loss.MP	loss.4
4	Female	20	2	19	M	gain	5	1	gain	gain.M	gain.5
4	Female	20	1	63	M	gain	4	1	loss	gain.M	gain.4
4	Female	20	1	64	P	loss	6	0	loss	loss.P	loss.6
4	Female	20	1	65	MP	gain	4	1	loss	gain.MP	gain.4
4	Female	20	1	8	M	loss	5	1	gain	loss.M	loss.5
4	Female	20	1	9	P	gain	4	1	gain	gain.P	gain.4
4	Female	20	2	51	P	gain	4	1	gain	gain.P	gain.4
4	Female	20	2	52	MP	loss	6	1	gain	loss.MP	loss.6
4	Female	20	2	53	M	gain	6	0	gain	gain.M	gain.6
4	Female	20	2	54	M	gain	6	0	gain	gain.M	gain.6
4	Female	20	2	55	P	loss	4	1	gain	loss.P	loss.4
4	Female	20	2	56	MP	loss	4	1	loss	loss.MP	loss.4
4	Female	20	2	38	P	loss	5	1	loss	loss.P	loss.5
4	Female	20	2	39	MP	gain	5	1	gain	gain.MP	gain.5
4	Female	20	2	8	P	gain	4	1	loss	gain.P	gain.4
4	Female	20	1	23	P	loss	6	0	loss	loss.P	loss.6
4	Female	20	1	24	P	loss	4	1	loss	loss.P	loss.4
4	Female	20	1	66	M	gain	6	0	loss	gain.M	gain.6
4	Female	20	2	3	M	gain	6	1	loss	gain.M	gain.6
4	Female	20	2	4	MP	loss	4	1	gain	loss.MP	loss.4
4	Female	20	2	5	P	gain	4	1	loss	gain.P	gain.4
4	Female	20	2	2	MP	gain	4	1	gain	gain.MP	gain.4
4	Female	20	2	14	MP	gain	4	1	gain	gain.MP	gain.4
4	Female	20	2	11	M	gain	4	1	loss	gain.M	gain.4
4	Female	20	2	12	M	gain	4	1	gain	gain.M	gain.4
4	Female	20	2	68	MP	loss	5	1	loss	loss.MP	loss.5
4	Female	20	2	41	M	loss	4	1	gain	loss.M	loss.4
4	Female	20	2	7	MP	loss	4	1	loss	loss.MP	loss.4
4	Female	20	1	25	MP	loss	6	0	loss	loss.MP	loss.6
4	Female	20	1	26	MP	gain	6	0	loss	gain.MP	gain.6
4	Female	20	1	49	M	gain	4	1	gain	gain.M	gain.4
4	Female	20	1	50	M	gain	6	0	gain	gain.M	gain.6
4	Female	20	1	52	MP	gain	5	1	loss	gain.MP	gain.5
4	Female	20	1	53	M	loss	6	0	loss	loss.M	loss.6
4	Female	20	2	17	P	gain	5	1	gain	gain.P	gain.5
4	Female	20	2	18	M	gain	6	0	gain	gain.M	gain.6
4	Female	20	2	27	MP	gain	6	0	gain	gain.MP	gain.6
4	Female	20	2	28	P	loss	4	1	gain	loss.P	loss.4
4	Female	20	1	4	MP	gain	4	0	loss	gain.MP	gain.4
4	Female	20	1	5	M	loss	6	1	loss	loss.M	loss.6
4	Female	20	1	6	MP	loss	4	1	loss	loss.MP	loss.4
4	Female	20	1	7	P	gain	6	1	gain	gain.P	gain.6
4	Female	20	1	22	M	gain	5	0	loss	gain.M	gain.5
4	Female	20	1	57	MP	loss	6	0	gain	loss.MP	loss.6
4	Female	20	1	19	P	loss	5	1	gain	loss.P	loss.5
4	Female	20	2	26	M	gain	4	1	gain	gain.M	gain.4
4	Female	20	2	29	MP	gain	6	0	gain	gain.MP	gain.6
4	Female	20	2	30	P	gain	5	1	gain	gain.P	gain.5
4	Female	20	2	31	M	gain	6	0	gain	gain.M	gain.6
4	Female	20	2	34	MP	loss	4	1	loss	loss.MP	loss.4
4	Female	20	2	35	P	loss	4	1	gain	loss.P	loss.4
4	Female	20	2	36	MP	loss	6	0	gain	loss.MP	loss.6
4	Female	20	1	1	M	gain	5	1	loss	gain.M	gain.5
4	Female	20	1	2	P	gain	6	1	gain	gain.P	gain.6
4	Female	20	1	3	M	loss	6	1	loss	loss.M	loss.6
4	Female	20	2	15	MP	loss	6	0	gain	loss.MP	loss.6
4	Female	20	2	43	P	gain	6	1	gain	gain.P	gain.6
4	Female	20	2	44	M	loss	4	1	loss	loss.M	loss.4
4	Female	20	1	39	P	loss	5	0	gain	loss.P	loss.5
4	Female	20	1	41	P	loss	4	1	gain	loss.P	loss.4
4	Female	20	1	42	P	gain	6	0	gain	gain.P	gain.6
4	Female	20	1	43	M	loss	5	1	gain	loss.M	loss.5
4	Female	20	1	44	M	loss	4	1	loss	loss.M	loss.4
4	Female	20	1	21	P	loss	4	1	loss	loss.P	loss.4
4	Female	20	1	69	M	gain	5	1	loss	gain.M	gain.5
5	Male	21	1	61	MP	loss	6	1	loss	loss.MP	loss.6
5	Male	21	1	60	P	loss	6	0	loss	loss.P	loss.6
5	Male	21	1	50	MP	gain	6	0	loss	gain.MP	gain.6
5	Male	21	1	43	P	loss	6	1	loss	loss.P	loss.6
5	Male	21	2	29	M	loss	6	0	loss	loss.M	loss.6
5	Male	21	2	13	M	gain	4	0	loss	gain.M	gain.4
5	Male	21	2	32	M	loss	4	0	loss	loss.M	loss.4
5	Male	21	2	33	M	loss	6	0	loss	loss.M	loss.6
5	Male	21	2	12	M	loss	6	0	loss	loss.M	loss.6
5	Male	21	2	69	P	gain	5	0	loss	gain.P	gain.5
5	Male	21	1	5	P	loss	6	1	gain	loss.P	loss.6
5	Male	21	1	6	P	loss	6	1	loss	loss.P	loss.6
5	Male	21	2	22	M	gain	6	0	loss	gain.M	gain.6
5	Male	21	2	70	P	loss	4	0	loss	loss.P	loss.4
5	Male	21	2	20	M	gain	6	0	loss	gain.M	gain.6
5	Male	21	2	19	MP	gain	5	0	loss	gain.MP	gain.5
5	Male	21	1	69	M	gain	5	0	loss	gain.M	gain.5
5	Male	21	2	16	P	loss	6	0	loss	loss.P	loss.6
5	Male	21	2	18	MP	gain	6	0	loss	gain.MP	gain.6
5	Male	21	2	4	M	gain	4	0	loss	gain.M	gain.4
5	Male	21	2	6	MP	gain	6	0	loss	gain.MP	gain.6
5	Male	21	1	70	MP	gain	5	0	loss	gain.MP	gain.5
5	Male	21	2	2	P	gain	6	0	loss	gain.P	gain.6
5	Male	21	2	61	MP	loss	6	0	loss	loss.MP	loss.6
5	Male	21	2	62	MP	gain	5	0	loss	gain.MP	gain.5
5	Male	21	2	65	MP	loss	5	0	loss	loss.MP	loss.5
5	Male	21	2	66	P	loss	5	0	loss	loss.P	loss.5
5	Male	21	2	34	P	loss	4	0	loss	loss.P	loss.4
5	Male	21	2	35	M	gain	5	0	loss	gain.M	gain.5
5	Male	21	2	36	M	loss	5	0	loss	loss.M	loss.5
5	Male	21	2	37	P	gain	4	0	loss	gain.P	gain.4
5	Male	21	1	24	M	loss	4	0	loss	loss.M	loss.4
5	Male	21	1	25	P	loss	6	0	loss	loss.P	loss.6
5	Male	21	1	26	MP	gain	6	1	gain	gain.MP	gain.6
5	Male	21	2	59	P	gain	6	0	loss	gain.P	gain.6
5	Male	21	2	60	M	loss	5	0	loss	loss.M	loss.5
5	Male	21	2	68	MP	gain	5	0	loss	gain.MP	gain.5
5	Male	21	2	26	P	gain	4	0	loss	gain.P	gain.4
5	Male	21	2	30	P	loss	4	0	loss	loss.P	loss.4
5	Male	21	1	35	M	loss	5	0	loss	loss.M	loss.5
5	Male	21	2	50	M	gain	5	0	loss	gain.M	gain.5
5	Male	21	2	27	MP	gain	4	0	loss	gain.MP	gain.4
5	Male	21	1	59	M	gain	5	0	loss	gain.M	gain.5
5	Male	21	2	24	MP	loss	4	0	loss	loss.MP	loss.4
5	Male	21	2	25	MP	loss	5	0	loss	loss.MP	loss.5
5	Male	21	2	51	P	loss	6	0	loss	loss.P	loss.6
5	Male	21	1	33	M	loss	6	1	gain	loss.M	loss.6
5	Male	21	1	55	MP	gain	6	0	loss	gain.MP	gain.6
5	Male	21	2	45	M	loss	5	0	loss	loss.M	loss.5
5	Male	21	1	53	M	gain	5	0	loss	gain.M	gain.5
5	Male	21	1	54	MP	gain	6	0	loss	gain.MP	gain.6
5	Male	21	1	3	M	loss	4	1	gain	loss.M	loss.4
5	Male	21	2	52	M	gain	4	0	loss	gain.M	gain.4
5	Male	21	1	1	MP	gain	6	1	gain	gain.MP	gain.6
5	Male	21	1	2	M	gain	4	1	loss	gain.M	gain.4
5	Male	21	2	23	MP	loss	4	0	loss	loss.MP	loss.4
5	Male	21	1	10	M	gain	5	0	gain	gain.M	gain.5
5	Male	21	1	11	MP	gain	4	0	gain	gain.MP	gain.4
5	Male	21	1	52	MP	loss	5	0	loss	loss.MP	loss.5
5	Male	21	2	7	M	gain	6	0	loss	gain.M	gain.6
5	Male	21	2	9	P	gain	5	0	loss	gain.P	gain.5
5	Male	21	1	57	P	loss	6	0	loss	loss.P	loss.6
5	Male	21	1	67	M	gain	5	0	loss	gain.M	gain.5
5	Male	21	1	44	M	gain	6	1	loss	gain.M	gain.6
5	Male	21	2	15	MP	gain	5	0	loss	gain.MP	gain.5
5	Male	21	1	27	P	gain	5	0	gain	gain.P	gain.5
5	Male	21	1	12	M	loss	4	0	gain	loss.M	loss.4
5	Male	21	1	13	MP	gain	4	0	gain	gain.MP	gain.4
5	Male	21	1	15	M	gain	6	0	gain	gain.M	gain.6
5	Male	21	1	16	MP	gain	6	0	gain	gain.MP	gain.6
5	Male	21	1	18	P	gain	6	0	gain	gain.P	gain.6
5	Male	21	1	19	MP	gain	6	0	gain	gain.MP	gain.6
5	Male	21	1	20	P	loss	4	0	gain	loss.P	loss.4
5	Male	21	1	22	P	loss	5	0	gain	loss.P	loss.5
5	Male	21	1	23	MP	loss	6	1	loss	loss.MP	loss.6
5	Male	21	1	28	MP	loss	5	0	gain	loss.MP	loss.5
5	Male	21	1	29	M	loss	4	0	gain	loss.M	loss.4
5	Male	21	1	31	P	gain	6	1	gain	gain.P	gain.6
5	Male	21	2	42	MP	loss	5	0	loss	loss.MP	loss.5
5	Male	21	2	47	P	gain	5	0	loss	gain.P	gain.5
5	Male	21	2	48	M	gain	4	0	loss	gain.M	gain.4
5	Male	21	2	41	M	gain	6	0	loss	gain.M	gain.6
5	Male	21	2	40	P	gain	5	0	loss	gain.P	gain.5
5	Male	21	1	36	MP	loss	6	1	gain	loss.MP	loss.6
5	Male	21	1	64	P	gain	4	0	loss	gain.P	gain.4
5	Male	21	2	53	MP	gain	5	0	loss	gain.MP	gain.5
5	Male	21	2	54	M	gain	4	0	loss	gain.M	gain.4
5	Male	21	2	56	P	gain	6	0	loss	gain.P	gain.6
5	Male	21	2	57	MP	gain	5	0	loss	gain.MP	gain.5
5	Male	21	2	58	P	loss	5	0	loss	loss.P	loss.5
5	Male	21	1	37	M	gain	4	0	gain	gain.M	gain.4
5	Male	21	1	39	MP	loss	4	0	gain	loss.MP	loss.4
5	Male	21	1	40	MP	loss	6	1	loss	loss.MP	loss.6
5	Male	21	1	41	MP	loss	5	1	gain	loss.MP	loss.5
5	Male	21	1	7	MP	loss	6	1	loss	loss.MP	loss.6
5	Male	21	1	9	MP	gain	4	0	gain	gain.MP	gain.4
5	Male	21	2	39	P	gain	5	0	loss	gain.P	gain.5
5	Male	21	1	51	P	gain	4	0	loss	gain.P	gain.4
7	Male	19	2	7	M	loss	4	1	gain	loss.M	loss.4
7	Male	19	2	11	MP	gain	5	1	gain	gain.MP	gain.5
7	Male	19	2	15	M	loss	4	1	loss	loss.M	loss.4
7	Male	19	2	29	MP	loss	5	1	loss	loss.MP	loss.5
7	Male	19	2	30	M	gain	5	1	loss	gain.M	gain.5
7	Male	19	1	36	P	gain	4	0	loss	gain.P	gain.4
7	Male	19	2	28	P	gain	5	1	loss	gain.P	gain.5
7	Male	19	1	29	P	gain	5	0	loss	gain.P	gain.5
7	Male	19	2	25	P	gain	6	0	gain	gain.P	gain.6
7	Male	19	2	64	P	loss	5	1	loss	loss.P	loss.5
7	Male	19	2	65	MP	gain	6	1	gain	gain.MP	gain.6
7	Male	19	2	34	P	loss	5	1	gain	loss.P	loss.5
7	Male	19	1	68	P	loss	5	1	gain	loss.P	loss.5
7	Male	19	1	61	MP	gain	6	1	gain	gain.MP	gain.6
7	Male	19	1	58	P	loss	5	1	loss	loss.P	loss.5
7	Male	19	1	27	M	loss	4	0	loss	loss.M	loss.4
7	Male	19	2	27	MP	loss	6	1	gain	loss.MP	loss.6
7	Male	19	1	53	MP	gain	4	0	loss	gain.MP	gain.4
7	Male	19	2	6	M	loss	4	1	gain	loss.M	loss.4
7	Male	19	2	42	M	loss	4	0	loss	loss.M	loss.4
7	Male	19	2	43	MP	loss	5	1	loss	loss.MP	loss.5
7	Male	19	1	24	M	loss	6	0	loss	loss.M	loss.6
7	Male	19	1	45	M	gain	4	0	loss	gain.M	gain.4
7	Male	19	1	46	P	gain	5	0	loss	gain.P	gain.5
7	Male	19	1	2	MP	gain	6	1	gain	gain.MP	gain.6
7	Male	19	1	7	P	gain	6	1	loss	gain.P	gain.6
7	Male	19	1	4	M	gain	6	1	gain	gain.M	gain.6
7	Male	19	1	20	MP	loss	4	0	loss	loss.MP	loss.4
7	Male	19	1	19	P	gain	5	0	loss	gain.P	gain.5
7	Male	19	1	23	MP	gain	4	1	loss	gain.MP	gain.4
7	Male	19	1	22	M	loss	6	1	gain	loss.M	loss.6
7	Male	19	2	16	M	gain	5	1	loss	gain.M	gain.5
7	Male	19	1	34	M	loss	4	0	loss	loss.M	loss.4
7	Male	19	1	62	M	gain	6	0	gain	gain.M	gain.6
7	Male	19	2	23	P	gain	5	1	loss	gain.P	gain.5
7	Male	19	2	24	MP	loss	5	1	gain	loss.MP	loss.5
7	Male	19	1	32	P	loss	5	0	loss	loss.P	loss.5
7	Male	19	1	11	M	loss	5	1	loss	loss.M	loss.5
7	Male	19	1	12	P	gain	5	1	loss	gain.P	gain.5
7	Male	19	1	13	MP	gain	5	0	loss	gain.MP	gain.5
7	Male	19	2	35	MP	loss	6	1	loss	loss.MP	loss.6
7	Male	19	2	20	M	loss	6	0	gain	loss.M	loss.6
7	Male	19	2	21	P	gain	5	1	gain	gain.P	gain.5
7	Male	19	2	61	P	gain	6	1	loss	gain.P	gain.6
7	Male	19	2	62	M	loss	5	1	gain	loss.M	loss.5
7	Male	19	2	63	MP	loss	6	1	gain	loss.MP	loss.6
7	Male	19	1	33	M	gain	5	1	loss	gain.M	gain.5
7	Male	19	1	51	P	gain	4	0	gain	gain.P	gain.4
7	Male	19	2	44	M	loss	5	1	loss	loss.M	loss.5
7	Male	19	2	45	M	loss	5	1	loss	loss.M	loss.5
7	Male	19	2	46	M	gain	5	1	loss	gain.M	gain.5
7	Male	19	2	47	P	loss	6	1	gain	loss.P	loss.6
7	Male	19	2	57	P	gain	5	1	loss	gain.P	gain.5
7	Male	19	2	19	P	gain	4	1	gain	gain.P	gain.4
7	Male	19	1	48	P	gain	4	0	loss	gain.P	gain.4
7	Male	19	2	59	P	gain	5	1	loss	gain.P	gain.5
7	Male	19	2	60	P	gain	4	1	loss	gain.P	gain.4
7	Male	19	2	41	MP	loss	5	0	loss	loss.MP	loss.5
7	Male	19	2	32	P	gain	5	1	gain	gain.P	gain.5
7	Male	19	2	3	P	gain	6	0	loss	gain.P	gain.6
7	Male	19	1	9	MP	gain	5	1	gain	gain.MP	gain.5
7	Male	19	2	17	MP	gain	6	0	loss	gain.MP	gain.6
7	Male	19	1	43	MP	gain	4	1	loss	gain.MP	gain.4
7	Male	19	1	56	M	loss	6	1	gain	loss.M	loss.6
7	Male	19	1	35	M	gain	5	0	loss	gain.M	gain.5
7	Male	19	1	60	M	loss	6	1	loss	loss.M	loss.6
7	Male	19	1	30	MP	loss	5	0	loss	loss.MP	loss.5
7	Male	19	1	1	P	loss	6	1	gain	loss.P	loss.6
7	Male	19	2	4	MP	loss	6	1	loss	loss.MP	loss.6
7	Male	19	2	5	P	loss	4	1	loss	loss.P	loss.4
7	Male	19	2	67	M	gain	4	1	loss	gain.M	gain.4
7	Male	19	1	6	M	gain	6	1	gain	gain.M	gain.6
7	Male	19	2	26	M	loss	4	0	gain	loss.M	loss.4
7	Male	19	1	25	P	loss	4	0	loss	loss.P	loss.4
7	Male	19	2	1	P	loss	5	1	gain	loss.P	loss.5
7	Male	19	2	53	MP	loss	5	1	loss	loss.MP	loss.5
7	Male	19	1	18	P	loss	5	0	loss	loss.P	loss.5
7	Male	19	2	48	MP	loss	4	1	loss	loss.MP	loss.4
7	Male	19	2	68	MP	gain	6	1	loss	gain.MP	gain.6
7	Male	19	1	10	P	loss	6	1	gain	loss.P	loss.6
7	Male	19	1	15	MP	gain	6	1	loss	gain.MP	gain.6
7	Male	19	2	13	M	gain	5	1	loss	gain.M	gain.5
7	Male	19	2	50	M	loss	5	1	gain	loss.M	loss.5
7	Male	19	1	21	MP	loss	4	0	loss	loss.MP	loss.4
7	Male	19	1	63	P	gain	5	1	loss	gain.P	gain.5
7	Male	19	1	69	MP	gain	4	1	gain	gain.MP	gain.4
7	Male	19	1	70	P	loss	5	0	gain	loss.P	loss.5
7	Male	19	1	3	MP	loss	5	1	gain	loss.MP	loss.5
7	Male	19	2	36	M	loss	6	1	gain	loss.M	loss.6
7	Male	19	2	39	MP	gain	5	1	loss	gain.MP	gain.5
7	Male	19	2	40	P	gain	6	0	loss	gain.P	gain.6
7	Male	19	2	14	MP	gain	5	1	gain	gain.MP	gain.5
7	Male	19	1	16	M	loss	5	1	loss	loss.M	loss.5
7	Male	19	1	42	MP	loss	5	0	loss	loss.MP	loss.5
7	Male	19	1	54	P	gain	5	0	loss	gain.P	gain.5
7	Male	19	1	39	M	loss	4	1	gain	loss.M	loss.4
8	Male	25	2	37	MP	loss	5	0	gain	loss.MP	loss.5
8	Male	25	1	51	MP	loss	5	0	loss	loss.MP	loss.5
8	Male	25	1	68	P	loss	6	0	loss	loss.P	loss.6
8	Male	25	1	6	MP	loss	4	0	ng	loss.MP	loss.4
8	Male	25	2	51	M	loss	6	0	gain	loss.M	loss.6
8	Male	25	1	67	MP	gain	4	0	loss	gain.MP	gain.4
8	Male	25	2	18	P	gain	6	0	loss	gain.P	gain.6
8	Male	25	1	21	P	loss	5	0	loss	loss.P	loss.5
8	Male	25	2	41	P	loss	4	1	loss	loss.P	loss.4
8	Male	25	2	47	M	loss	6	0	loss	loss.M	loss.6
8	Male	25	2	48	M	gain	5	0	loss	gain.M	gain.5
8	Male	25	1	27	M	loss	5	0	loss	loss.M	loss.5
8	Male	25	1	53	P	gain	6	0	loss	gain.P	gain.6
8	Male	25	2	19	M	gain	6	0	loss	gain.M	gain.6
8	Male	25	1	59	MP	loss	5	0	loss	loss.MP	loss.5
8	Male	25	1	10	MP	gain	6	0	loss	gain.MP	gain.6
8	Male	25	1	23	M	gain	6	0	loss	gain.M	gain.6
8	Male	25	1	66	M	loss	6	0	loss	loss.M	loss.6
8	Male	25	2	62	MP	gain	6	0	gain	gain.MP	gain.6
8	Male	25	2	67	MP	loss	5	0	loss	loss.MP	loss.5
8	Male	25	1	62	MP	loss	6	0	loss	loss.MP	loss.6
8	Male	25	2	57	P	gain	5	0	gain	gain.P	gain.5
8	Male	25	2	44	MP	loss	5	1	loss	loss.MP	loss.5
8	Male	25	2	45	P	gain	6	0	loss	gain.P	gain.6
8	Male	25	2	1	P	loss	6	0	gain	loss.P	loss.6
8	Male	25	2	3	P	gain	5	0	gain	gain.P	gain.5
8	Male	25	2	58	MP	gain	4	1	gain	gain.MP	gain.4
8	Male	25	1	32	M	gain	4	1	loss	gain.M	gain.4
8	Male	25	2	26	MP	gain	4	1	gain	gain.MP	gain.4
8	Male	25	2	61	MP	loss	5	0	gain	loss.MP	loss.5
8	Male	25	2	30	MP	loss	6	0	gain	loss.MP	loss.6
8	Male	25	2	40	MP	loss	5	1	gain	loss.MP	loss.5
8	Male	25	1	44	M	loss	6	0	loss	loss.M	loss.6
8	Male	25	2	17	MP	gain	5	0	loss	gain.MP	gain.5
8	Male	25	2	35	P	loss	5	0	gain	loss.P	loss.5
8	Male	25	1	49	P	gain	4	0	loss	gain.P	gain.4
8	Male	25	2	36	M	gain	6	0	gain	gain.M	gain.6
8	Male	25	1	50	M	loss	4	0	loss	loss.M	loss.4
8	Male	25	1	29	P	loss	5	0	loss	loss.P	loss.5
8	Male	25	1	31	MP	loss	5	0	loss	loss.MP	loss.5
8	Male	25	2	29	M	loss	5	0	gain	loss.M	loss.5
8	Male	25	1	28	MP	gain	4	0	loss	gain.MP	gain.4
8	Male	25	2	11	M	loss	4	1	gain	loss.M	loss.4
8	Male	25	2	34	M	gain	6	0	gain	gain.M	gain.6
8	Male	25	1	54	P	gain	4	0	loss	gain.P	gain.4
8	Male	25	1	14	P	loss	6	0	loss	loss.P	loss.6
8	Male	25	1	1	M	gain	5	0	ng	gain.M	gain.5
8	Male	25	1	19	MP	gain	6	0	loss	gain.MP	gain.6
8	Male	25	1	2	M	gain	6	0	ng	gain.M	gain.6
8	Male	25	1	3	M	gain	5	0	ng	gain.M	gain.5
8	Male	25	1	55	P	gain	6	0	loss	gain.P	gain.6
8	Male	25	1	18	M	loss	4	0	loss	loss.M	loss.4
8	Male	25	1	24	M	loss	6	0	loss	loss.M	loss.6
8	Male	25	2	7	M	gain	5	0	loss	gain.M	gain.5
8	Male	25	2	21	P	loss	4	0	loss	loss.P	loss.4
8	Male	25	1	36	M	gain	4	0	loss	gain.M	gain.4
8	Male	25	2	6	P	loss	4	1	loss	loss.P	loss.4
8	Male	25	1	57	P	loss	5	0	loss	loss.P	loss.5
8	Male	25	2	50	M	loss	4	0	gain	loss.M	loss.4
8	Male	25	1	42	MP	gain	5	0	loss	gain.MP	gain.5
8	Male	25	1	16	P	gain	5	0	loss	gain.P	gain.5
8	Male	25	1	65	M	loss	5	0	loss	loss.M	loss.5
8	Male	25	2	53	MP	loss	6	0	gain	loss.MP	loss.6
8	Male	25	1	61	P	gain	5	0	loss	gain.P	gain.5
8	Male	25	1	22	M	gain	4	0	loss	gain.M	gain.4
8	Male	25	2	24	P	gain	5	0	loss	gain.P	gain.5
8	Male	25	1	60	P	gain	4	0	loss	gain.P	gain.4
8	Male	25	2	33	P	gain	4	1	gain	gain.P	gain.4
8	Male	25	2	38	MP	loss	4	1	gain	loss.MP	loss.4
8	Male	25	1	46	M	gain	5	0	loss	gain.M	gain.5
8	Male	25	1	15	M	loss	6	0	loss	loss.M	loss.6
8	Male	25	2	70	M	gain	4	1	gain	gain.M	gain.4
8	Male	25	1	7	MP	gain	4	0	ng	gain.MP	gain.4
8	Male	25	1	43	P	gain	5	0	loss	gain.P	gain.5
8	Male	25	2	13	P	gain	4	1	loss	gain.P	gain.4
8	Male	25	1	37	MP	gain	4	0	loss	gain.MP	gain.4
8	Male	25	1	17	M	gain	4	1	loss	gain.M	gain.4
8	Male	25	1	48	M	gain	6	0	loss	gain.M	gain.6
8	Male	25	2	55	MP	gain	6	0	gain	gain.MP	gain.6
8	Male	25	1	47	M	loss	4	1	loss	loss.M	loss.4
8	Male	25	1	69	MP	gain	4	1	gain	gain.MP	gain.4
8	Male	25	1	70	M	loss	5	0	gain	loss.M	loss.5
8	Male	25	1	64	M	loss	6	0	loss	loss.M	loss.6
8	Male	25	1	56	M	loss	6	0	loss	loss.M	loss.6
8	Male	25	1	13	MP	gain	6	0	loss	gain.MP	gain.6
8	Male	25	1	9	P	gain	6	0	loss	gain.P	gain.6
8	Male	25	2	49	M	gain	4	1	gain	gain.M	gain.4
8	Male	25	1	38	P	gain	4	0	loss	gain.P	gain.4
8	Male	25	1	20	P	loss	4	0	loss	loss.P	loss.4
8	Male	25	1	4	M	loss	5	0	ng	loss.M	loss.5
8	Male	25	1	8	M	loss	5	1	loss	loss.M	loss.5
8	Male	25	2	22	MP	loss	5	0	loss	loss.MP	loss.5
8	Male	25	1	26	P	loss	5	0	loss	loss.P	loss.5
8	Male	25	2	23	M	loss	4	0	loss	loss.M	loss.4
8	Male	25	2	39	P	gain	6	1	gain	gain.P	gain.6
8	Male	25	2	63	P	loss	6	0	gain	loss.P	loss.6
8	Male	25	2	66	MP	gain	5	1	loss	gain.MP	gain.5
8	Male	25	1	33	P	gain	6	0	loss	gain.P	gain.6
8	Male	25	2	10	MP	loss	4	1	gain	loss.MP	loss.4
8	Male	25	1	12	P	gain	6	0	loss	gain.P	gain.6
8	Male	25	1	35	P	loss	4	0	loss	loss.P	loss.4
8	Male	25	1	39	M	gain	6	0	loss	gain.M	gain.6
10	Female	29	1	29	P	loss	5	0	gain	loss.P	loss.5
10	Female	29	2	43	MP	loss	4	1	loss	loss.MP	loss.4
10	Female	29	2	35	P	gain	6	0	gain	gain.P	gain.6
10	Female	29	1	34	M	gain	6	1	gain	gain.M	gain.6
10	Female	29	2	49	P	gain	5	0	loss	gain.P	gain.5
10	Female	29	1	27	P	gain	5	0	gain	gain.P	gain.5
10	Female	29	1	10	P	gain	6	0	gain	gain.P	gain.6
10	Female	29	1	62	M	loss	6	1	gain	loss.M	loss.6
10	Female	29	2	22	MP	loss	4	1	loss	loss.MP	loss.4
10	Female	29	1	51	MP	loss	5	0	loss	loss.MP	loss.5
10	Female	29	1	38	P	loss	4	1	loss	loss.P	loss.4
10	Female	29	1	67	M	gain	4	1	loss	gain.M	gain.4
10	Female	29	1	28	MP	loss	6	1	gain	loss.MP	loss.6
10	Female	29	1	63	MP	gain	4	1	gain	gain.MP	gain.4
10	Female	29	1	2	MP	gain	5	1	gain	gain.MP	gain.5
10	Female	29	1	37	M	gain	4	1	loss	gain.M	gain.4
10	Female	29	1	61	P	loss	5	1	loss	loss.P	loss.5
10	Female	29	1	3	M	loss	6	1	loss	loss.M	loss.6
10	Female	29	2	23	MP	loss	6	1	loss	loss.MP	loss.6
10	Female	29	2	70	P	gain	4	0	loss	gain.P	gain.4
10	Female	29	2	24	M	loss	6	1	loss	loss.M	loss.6
10	Female	29	2	36	P	gain	4	0	gain	gain.P	gain.4
10	Female	29	1	55	P	loss	6	1	loss	loss.P	loss.6
10	Female	29	1	31	P	gain	5	0	gain	gain.P	gain.5
10	Female	29	1	39	P	gain	4	1	loss	gain.P	gain.4
10	Female	29	1	50	MP	loss	4	1	loss	loss.MP	loss.4
10	Female	29	1	40	MP	gain	6	1	gain	gain.MP	gain.6
10	Female	29	1	35	P	loss	5	1	loss	loss.P	loss.5
10	Female	29	2	18	P	gain	6	0	loss	gain.P	gain.6
10	Female	29	2	45	M	gain	6	0	loss	gain.M	gain.6
10	Female	29	2	46	P	gain	4	1	loss	gain.P	gain.4
10	Female	29	2	1	P	loss	6	0	gain	loss.P	loss.6
10	Female	29	1	41	P	gain	6	0	gain	gain.P	gain.6
10	Female	29	2	25	M	gain	4	1	loss	gain.M	gain.4
10	Female	29	1	43	M	gain	5	1	gain	gain.M	gain.5
10	Female	29	2	8	MP	gain	6	0	gain	gain.MP	gain.6
10	Female	29	1	65	P	gain	5	0	gain	gain.P	gain.5
10	Female	29	2	28	P	gain	4	0	gain	gain.P	gain.4
10	Female	29	2	30	P	gain	6	1	gain	gain.P	gain.6
10	Female	29	2	38	MP	loss	4	1	gain	loss.MP	loss.4
10	Female	29	2	62	M	gain	4	0	gain	gain.M	gain.4
10	Female	29	1	68	MP	loss	4	1	gain	loss.MP	loss.4
10	Female	29	1	26	P	gain	4	0	gain	gain.P	gain.4
10	Female	29	1	59	MP	gain	6	0	gain	gain.MP	gain.6
10	Female	29	2	47	MP	loss	4	1	gain	loss.MP	loss.4
10	Female	29	2	48	MP	loss	4	1	loss	loss.MP	loss.4
10	Female	29	2	57	P	loss	4	1	gain	loss.P	loss.4
10	Female	29	2	58	P	loss	6	0	gain	loss.P	loss.6
10	Female	29	1	12	M	loss	4	1	loss	loss.M	loss.4
10	Female	29	1	30	P	gain	4	0	gain	gain.P	gain.4
10	Female	29	1	15	M	gain	5	1	loss	gain.M	gain.5
10	Female	29	2	12	MP	gain	6	0	loss	gain.MP	gain.6
10	Female	29	2	14	MP	gain	4	0	loss	gain.MP	gain.4
10	Female	29	2	15	P	loss	6	0	loss	loss.P	loss.6
10	Female	29	2	16	M	loss	6	0	loss	loss.M	loss.6
10	Female	29	2	17	MP	loss	6	0	loss	loss.MP	loss.6
10	Female	29	1	22	P	loss	5	1	gain	loss.P	loss.5
10	Female	29	2	20	M	loss	5	0	gain	loss.M	loss.5
10	Female	29	2	54	P	gain	5	0	loss	gain.P	gain.5
10	Female	29	2	4	M	gain	4	1	gain	gain.M	gain.4
10	Female	29	2	42	M	gain	5	0	gain	gain.M	gain.5
10	Female	29	2	55	MP	gain	5	0	loss	gain.MP	gain.5
10	Female	29	2	53	MP	gain	4	1	loss	gain.MP	gain.4
10	Female	29	2	3	M	gain	4	0	gain	gain.M	gain.4
10	Female	29	2	56	P	gain	4	0	loss	gain.P	gain.4
10	Female	29	2	2	M	gain	6	0	gain	gain.M	gain.6
10	Female	29	2	51	M	loss	6	0	loss	loss.M	loss.6
10	Female	29	2	6	P	gain	6	0	gain	gain.P	gain.6
10	Female	29	2	50	P	loss	4	1	loss	loss.P	loss.4
10	Female	29	2	5	MP	gain	6	0	gain	gain.MP	gain.6
10	Female	29	2	69	M	gain	6	0	loss	gain.M	gain.6
10	Female	29	2	67	MP	gain	5	0	gain	gain.MP	gain.5
10	Female	29	1	25	P	loss	6	1	gain	loss.P	loss.6
10	Female	29	1	7	M	gain	6	0	gain	gain.M	gain.6
10	Female	29	2	40	MP	loss	6	0	gain	loss.MP	loss.6
10	Female	29	1	23	MP	gain	6	0	gain	gain.MP	gain.6
10	Female	29	2	27	M	loss	4	1	gain	loss.M	loss.4
10	Female	29	1	44	M	gain	6	0	gain	gain.M	gain.6
10	Female	29	1	66	P	loss	6	0	gain	loss.P	loss.6
10	Female	29	2	59	M	loss	5	0	gain	loss.M	loss.5
10	Female	29	2	31	P	loss	5	0	gain	loss.P	loss.5
10	Female	29	2	32	P	gain	4	1	gain	gain.P	gain.4
10	Female	29	2	33	M	loss	4	1	gain	loss.M	loss.4
10	Female	29	2	65	M	gain	6	0	gain	gain.M	gain.6
10	Female	29	1	69	M	loss	5	0	gain	loss.M	loss.5
10	Female	29	1	24	M	loss	6	1	gain	loss.M	loss.6
10	Female	29	2	39	MP	gain	6	0	gain	gain.MP	gain.6
10	Female	29	1	53	P	gain	6	0	loss	gain.P	gain.6
10	Female	29	1	42	P	gain	4	0	gain	gain.P	gain.4
10	Female	29	1	58	P	gain	6	0	gain	gain.P	gain.6
10	Female	29	2	68	M	loss	4	1	loss	loss.M	loss.4
10	Female	29	1	14	M	gain	4	1	loss	gain.M	gain.4
10	Female	29	1	46	M	loss	6	1	loss	loss.M	loss.6
10	Female	29	1	47	P	gain	5	1	gain	gain.P	gain.5
10	Female	29	1	18	MP	loss	6	1	gain	loss.MP	loss.6
10	Female	29	1	21	MP	gain	6	1	gain	gain.MP	gain.6
10	Female	29	1	5	P	loss	5	1	gain	loss.P	loss.5
10	Female	29	1	49	M	loss	4	1	gain	loss.M	loss.4
10	Female	29	1	32	M	loss	6	1	gain	loss.M	loss.6
10	Female	29	1	33	MP	loss	6	1	loss	loss.MP	loss.6
10	Female	29	2	10	M	gain	5	0	loss	gain.M	gain.5
10	Female	29	1	16	P	loss	6	1	loss	loss.P	loss.6
10	Female	29	2	41	P	loss	5	0	gain	loss.P	loss.5
10	Female	29	2	26	M	loss	5	1	gain	loss.M	loss.5
10	Female	29	1	70	MP	loss	6	0	gain	loss.MP	loss.6
10	Female	29	1	17	P	loss	5	1	loss	loss.P	loss.5
10	Female	29	1	6	MP	gain	5	1	gain	gain.MP	gain.5
11	Female	20	1	29	P	loss	6	0	gain	loss.P	loss.6
11	Female	20	1	42	P	loss	6	0	gain	loss.P	loss.6
11	Female	20	1	17	P	gain	5	1	loss	gain.P	gain.5
11	Female	20	2	31	M	loss	6	0	loss	loss.M	loss.6
11	Female	20	1	11	M	gain	6	0	gain	gain.M	gain.6
11	Female	20	2	40	M	gain	4	1	loss	gain.M	gain.4
11	Female	20	1	65	M	loss	4	1	loss	loss.M	loss.4
11	Female	20	2	26	MP	gain	6	1	loss	gain.MP	gain.6
11	Female	20	1	49	MP	loss	4	1	gain	loss.MP	loss.4
11	Female	20	1	55	P	loss	6	0	gain	loss.P	loss.6
11	Female	20	1	21	M	gain	5	1	loss	gain.M	gain.5
11	Female	20	1	15	MP	gain	6	0	loss	gain.MP	gain.6
11	Female	20	1	37	MP	gain	5	1	loss	gain.MP	gain.5
11	Female	20	1	66	MP	gain	6	0	loss	gain.MP	gain.6
11	Female	20	1	47	P	loss	6	1	loss	loss.P	loss.6
11	Female	20	1	26	P	gain	6	1	gain	gain.P	gain.6
11	Female	20	1	28	MP	gain	5	0	gain	gain.MP	gain.5
11	Female	20	1	6	M	gain	5	0	gain	gain.M	gain.5
11	Female	20	2	24	M	loss	4	0	loss	loss.M	loss.4
11	Female	20	1	19	M	gain	4	1	loss	gain.M	gain.4
11	Female	20	2	42	M	loss	4	1	loss	loss.M	loss.4
11	Female	20	1	7	MP	gain	4	1	loss	gain.MP	gain.4
11	Female	20	1	8	M	loss	5	1	gain	loss.M	loss.5
11	Female	20	2	28	M	loss	5	1	loss	loss.M	loss.5
11	Female	20	1	69	MP	gain	4	1	loss	gain.MP	gain.4
11	Female	20	2	70	P	loss	6	0	loss	loss.P	loss.6
11	Female	20	1	52	MP	loss	6	0	loss	loss.MP	loss.6
11	Female	20	1	30	M	gain	4	0	gain	gain.M	gain.4
11	Female	20	2	30	M	gain	4	1	loss	gain.M	gain.4
11	Female	20	2	12	P	gain	6	0	loss	gain.P	gain.6
11	Female	20	1	43	MP	loss	6	0	gain	loss.MP	loss.6
11	Female	20	1	22	MP	gain	5	1	loss	gain.MP	gain.5
11	Female	20	2	54	P	gain	6	0	gain	gain.P	gain.6
11	Female	20	2	39	MP	gain	5	0	gain	gain.MP	gain.5
11	Female	20	2	58	MP	loss	6	0	loss	loss.MP	loss.6
11	Female	20	1	38	MP	gain	5	1	gain	gain.MP	gain.5
11	Female	20	2	60	P	loss	5	1	gain	loss.P	loss.5
11	Female	20	1	63	M	loss	5	1	loss	loss.M	loss.5
11	Female	20	2	23	MP	loss	4	1	loss	loss.MP	loss.4
11	Female	20	1	35	MP	loss	4	1	gain	loss.MP	loss.4
11	Female	20	2	13	MP	gain	5	1	gain	gain.MP	gain.5
11	Female	20	1	14	MP	loss	5	1	loss	loss.MP	loss.5
11	Female	20	1	41	MP	gain	4	1	gain	gain.MP	gain.4
11	Female	20	1	16	MP	loss	6	1	gain	loss.MP	loss.6
11	Female	20	2	52	P	loss	6	0	gain	loss.P	loss.6
11	Female	20	2	15	M	loss	5	1	loss	loss.M	loss.5
11	Female	20	2	3	P	gain	5	1	loss	gain.P	gain.5
11	Female	20	2	56	MP	loss	4	1	loss	loss.MP	loss.4
11	Female	20	2	5	P	gain	4	1	loss	gain.P	gain.4
11	Female	20	2	21	P	gain	4	1	gain	gain.P	gain.4
11	Female	20	2	48	M	loss	6	0	gain	loss.M	loss.6
11	Female	20	2	50	P	loss	5	1	gain	loss.P	loss.5
11	Female	20	1	67	MP	loss	4	1	loss	loss.MP	loss.4
11	Female	20	2	32	M	gain	4	1	loss	gain.M	gain.4
11	Female	20	2	33	M	loss	4	1	loss	loss.M	loss.4
11	Female	20	2	68	MP	gain	5	1	loss	gain.MP	gain.5
11	Female	20	2	29	P	gain	6	0	loss	gain.P	gain.6
11	Female	20	1	44	P	gain	5	1	gain	gain.P	gain.5
11	Female	20	2	25	P	loss	6	0	loss	loss.P	loss.6
11	Female	20	2	47	MP	gain	4	1	gain	gain.MP	gain.4
11	Female	20	2	7	M	gain	5	1	gain	gain.M	gain.5
11	Female	20	2	14	M	loss	4	1	loss	loss.M	loss.4
11	Female	20	1	64	MP	loss	6	0	loss	loss.MP	loss.6
11	Female	20	1	23	MP	gain	5	1	gain	gain.MP	gain.5
11	Female	20	2	9	MP	loss	5	1	gain	loss.MP	loss.5
11	Female	20	1	31	P	loss	6	1	loss	loss.P	loss.6
11	Female	20	2	45	MP	gain	6	0	gain	gain.MP	gain.6
11	Female	20	1	39	P	loss	5	1	gain	loss.P	loss.5
11	Female	20	2	34	MP	gain	4	1	loss	gain.MP	gain.4
11	Female	20	2	43	M	loss	4	1	gain	loss.M	loss.4
11	Female	20	2	44	M	gain	5	1	gain	gain.M	gain.5
11	Female	20	2	27	MP	gain	6	1	gain	gain.MP	gain.6
11	Female	20	1	50	P	loss	5	1	gain	loss.P	loss.5
11	Female	20	1	32	P	gain	5	1	gain	gain.P	gain.5
11	Female	20	1	51	M	gain	5	1	loss	gain.M	gain.5
11	Female	20	1	20	P	gain	6	0	loss	gain.P	gain.6
11	Female	20	1	62	M	gain	6	1	gain	gain.M	gain.6
11	Female	20	1	5	P	loss	4	1	gain	loss.P	loss.4
11	Female	20	2	46	MP	gain	5	1	gain	gain.MP	gain.5
11	Female	20	2	67	P	gain	4	1	gain	gain.P	gain.4
11	Female	20	1	61	M	gain	5	1	loss	gain.M	gain.5
11	Female	20	1	48	P	loss	4	1	gain	loss.P	loss.4
11	Female	20	2	35	MP	gain	6	0	loss	gain.MP	gain.6
11	Female	20	2	16	P	loss	6	0	loss	loss.P	loss.6
11	Female	20	1	13	P	gain	6	1	gain	gain.P	gain.6
11	Female	20	2	8	M	loss	4	1	gain	loss.M	loss.4
11	Female	20	2	57	MP	loss	6	0	loss	loss.MP	loss.6
11	Female	20	1	2	P	gain	6	0	ng	gain.P	gain.6
11	Female	20	1	18	P	loss	5	0	loss	loss.P	loss.5
11	Female	20	1	34	M	loss	4	0	gain	loss.M	loss.4
11	Female	20	2	65	MP	gain	6	0	loss	gain.MP	gain.6
11	Female	20	1	40	MP	loss	5	1	gain	loss.MP	loss.5
11	Female	20	2	38	P	gain	4	1	gain	gain.P	gain.4
11	Female	20	2	37	P	gain	6	0	loss	gain.P	gain.6
11	Female	20	1	56	P	loss	6	1	loss	loss.P	loss.6
11	Female	20	2	18	MP	gain	4	1	loss	gain.MP	gain.4
11	Female	20	1	24	MP	loss	6	0	gain	loss.MP	loss.6
11	Female	20	2	36	P	loss	5	1	loss	loss.P	loss.5
11	Female	20	2	17	MP	loss	4	1	loss	loss.MP	loss.4
11	Female	20	2	10	P	loss	5	1	loss	loss.P	loss.5
11	Female	20	2	64	M	loss	5	1	loss	loss.M	loss.5
11	Female	20	1	57	M	gain	6	0	loss	gain.M	gain.6
11	Female	20	2	22	M	gain	6	0	gain	gain.M	gain.6
11	Female	20	2	19	M	gain	4	1	loss	gain.M	gain.4
11	Female	20	2	11	P	loss	5	0	loss	loss.P	loss.5
11	Female	20	2	62	MP	loss	4	1	loss	loss.MP	loss.4
11	Female	20	1	25	M	loss	4	1	loss	loss.M	loss.4
12	Female	19	2	29	M	loss	4	0	ng	loss.M	loss.4
12	Female	19	2	54	MP	loss	5	0	ng	loss.MP	loss.5
12	Female	19	2	28	P	gain	5	0	ng	gain.P	gain.5
12	Female	19	2	35	M	loss	5	0	ng	loss.M	loss.5
12	Female	19	2	46	P	gain	4	0	ng	gain.P	gain.4
12	Female	19	2	55	M	loss	5	0	ng	loss.M	loss.5
12	Female	19	2	26	P	loss	4	0	ng	loss.P	loss.4
12	Female	19	2	49	P	gain	5	0	ng	gain.P	gain.5
12	Female	19	2	50	MP	gain	5	0	ng	gain.MP	gain.5
12	Female	19	2	51	MP	gain	6	0	ng	gain.MP	gain.6
12	Female	19	2	47	MP	gain	6	0	ng	gain.MP	gain.6
12	Female	19	2	5	M	loss	4	0	ng	loss.M	loss.4
12	Female	19	2	33	M	loss	6	0	ng	loss.M	loss.6
12	Female	19	1	54	MP	gain	6	0	ng	gain.MP	gain.6
12	Female	19	2	3	M	loss	6	0	ng	loss.M	loss.6
12	Female	19	2	39	M	gain	5	0	ng	gain.M	gain.5
12	Female	19	2	40	MP	gain	4	0	ng	gain.MP	gain.4
12	Female	19	2	41	MP	loss	6	0	ng	loss.MP	loss.6
12	Female	19	2	43	M	gain	4	0	ng	gain.M	gain.4
12	Female	19	2	22	P	gain	5	0	ng	gain.P	gain.5
12	Female	19	2	23	M	loss	4	0	ng	loss.M	loss.4
12	Female	19	2	25	P	gain	6	0	ng	gain.P	gain.6
12	Female	19	2	27	M	loss	6	0	ng	loss.M	loss.6
12	Female	19	1	43	MP	loss	6	0	ng	loss.MP	loss.6
12	Female	19	2	31	MP	gain	5	0	ng	gain.MP	gain.5
12	Female	19	2	56	M	gain	5	0	ng	gain.M	gain.5
12	Female	19	2	57	M	gain	5	0	ng	gain.M	gain.5
12	Female	19	2	37	M	gain	5	0	ng	gain.M	gain.5
12	Female	19	1	25	P	loss	4	0	ng	loss.P	loss.4
12	Female	19	1	55	MP	gain	6	0	ng	gain.MP	gain.6
12	Female	19	1	56	P	gain	5	0	ng	gain.P	gain.5
12	Female	19	1	58	MP	loss	6	0	ng	loss.MP	loss.6
12	Female	19	1	59	MP	loss	5	0	ng	loss.MP	loss.5
12	Female	19	2	44	MP	gain	5	0	ng	gain.MP	gain.5
12	Female	19	1	69	MP	gain	6	0	ng	gain.MP	gain.6
12	Female	19	1	70	P	loss	4	0	ng	loss.P	loss.4
12	Female	19	2	1	MP	loss	4	0	ng	loss.MP	loss.4
12	Female	19	2	2	MP	loss	5	0	ng	loss.MP	loss.5
12	Female	19	2	32	M	gain	6	0	ng	gain.M	gain.6
12	Female	19	1	48	P	gain	5	0	ng	gain.P	gain.5
12	Female	19	1	50	P	gain	4	0	ng	gain.P	gain.4
12	Female	19	1	53	M	loss	4	0	ng	loss.M	loss.4
12	Female	19	1	19	P	loss	5	0	ng	loss.P	loss.5
12	Female	19	1	26	MP	gain	6	0	ng	gain.MP	gain.6
12	Female	19	1	27	MP	gain	6	0	ng	gain.MP	gain.6
12	Female	19	1	28	M	loss	6	0	ng	loss.M	loss.6
12	Female	19	2	20	M	loss	6	0	ng	loss.M	loss.6
12	Female	19	1	40	MP	gain	4	0	ng	gain.MP	gain.4
12	Female	19	1	42	P	gain	4	0	ng	gain.P	gain.4
12	Female	19	1	9	MP	loss	5	0	ng	loss.MP	loss.5
12	Female	19	1	10	MP	loss	6	0	ng	loss.MP	loss.6
12	Female	19	1	64	P	loss	5	0	ng	loss.P	loss.5
12	Female	19	2	6	P	loss	6	0	ng	loss.P	loss.6
12	Female	19	2	8	M	gain	6	0	ng	gain.M	gain.6
12	Female	19	1	23	P	loss	4	0	ng	loss.P	loss.4
12	Female	19	1	32	P	loss	6	0	ng	loss.P	loss.6
12	Female	19	1	20	MP	loss	5	0	ng	loss.MP	loss.5
12	Female	19	1	21	M	gain	5	0	ng	gain.M	gain.5
12	Female	19	1	22	M	gain	4	0	ng	gain.M	gain.4
12	Female	19	1	65	MP	loss	4	0	ng	loss.MP	loss.4
12	Female	19	1	66	MP	gain	4	0	ng	gain.MP	gain.4
12	Female	19	1	7	MP	gain	4	0	ng	gain.MP	gain.4
12	Female	19	1	61	MP	loss	5	0	ng	loss.MP	loss.5
12	Female	19	1	62	P	gain	6	0	ng	gain.P	gain.6
12	Female	19	1	46	M	loss	6	0	ng	loss.M	loss.6
12	Female	19	1	47	P	gain	5	0	ng	gain.P	gain.5
12	Female	19	1	17	P	gain	4	0	ng	gain.P	gain.4
12	Female	19	1	18	P	gain	5	0	ng	gain.P	gain.5
12	Female	19	2	64	MP	loss	5	0	ng	loss.MP	loss.5
12	Female	19	1	34	MP	loss	4	0	ng	loss.MP	loss.4
12	Female	19	2	9	M	loss	6	0	ng	loss.M	loss.6
12	Female	19	2	11	M	gain	4	0	ng	gain.M	gain.4
12	Female	19	2	13	M	gain	4	0	ng	gain.M	gain.4
12	Female	19	1	39	MP	gain	6	0	ng	gain.MP	gain.6
12	Female	19	2	18	M	gain	4	0	ng	gain.M	gain.4
12	Female	19	1	8	P	gain	6	0	ng	gain.P	gain.6
12	Female	19	1	31	P	gain	4	0	ng	gain.P	gain.4
12	Female	19	1	63	M	gain	5	0	ng	gain.M	gain.5
12	Female	19	1	11	M	gain	6	0	ng	gain.M	gain.6
12	Female	19	1	12	MP	gain	6	0	ng	gain.MP	gain.6
12	Female	19	1	13	P	loss	6	0	ng	loss.P	loss.6
12	Female	19	2	10	MP	loss	6	0	ng	loss.MP	loss.6
12	Female	19	2	63	P	loss	6	0	ng	loss.P	loss.6
12	Female	19	1	35	M	loss	5	0	ng	loss.M	loss.5
12	Female	19	1	36	P	loss	5	0	ng	loss.P	loss.5
12	Female	19	1	6	M	gain	5	0	ng	gain.M	gain.5
12	Female	19	1	38	P	loss	4	0	ng	loss.P	loss.4
12	Female	19	2	16	M	gain	5	0	ng	gain.M	gain.5
12	Female	19	2	17	P	loss	6	0	ng	loss.P	loss.6
12	Female	19	2	62	MP	loss	6	0	ng	loss.MP	loss.6
12	Female	19	1	37	MP	loss	6	0	ng	loss.MP	loss.6
12	Female	19	2	14	P	gain	4	0	ng	gain.P	gain.4
12	Female	19	2	61	M	loss	4	0	ng	loss.M	loss.4
12	Female	19	2	65	M	loss	6	0	ng	loss.M	loss.6
12	Female	19	2	15	M	loss	6	0	ng	loss.M	loss.6
12	Female	19	1	4	M	loss	4	0	ng	loss.M	loss.4
12	Female	19	1	5	MP	gain	4	0	ng	gain.MP	gain.4
12	Female	19	2	67	MP	gain	4	0	ng	gain.MP	gain.4
13	Female	22	1	54	MP	loss	5	1	loss	loss.MP	loss.5
13	Female	22	1	51	P	loss	5	1	loss	loss.P	loss.5
13	Female	22	2	63	M	gain	5	1	gain	gain.M	gain.5
13	Female	22	2	56	MP	loss	6	0	loss	loss.MP	loss.6
13	Female	22	2	36	MP	loss	4	1	gain	loss.MP	loss.4
13	Female	22	2	39	P	loss	6	0	gain	loss.P	loss.6
13	Female	22	2	40	MP	loss	6	0	gain	loss.MP	loss.6
13	Female	22	1	1	MP	gain	5	1	gain	gain.MP	gain.5
13	Female	22	2	65	P	gain	5	1	gain	gain.P	gain.5
13	Female	22	1	56	MP	loss	4	1	loss	loss.MP	loss.4
13	Female	22	1	57	M	gain	5	1	gain	gain.M	gain.5
13	Female	22	1	67	MP	gain	6	0	gain	gain.MP	gain.6
13	Female	22	1	58	M	gain	6	0	gain	gain.M	gain.6
13	Female	22	2	38	M	loss	6	0	gain	loss.M	loss.6
13	Female	22	1	17	MP	loss	6	0	gain	loss.MP	loss.6
13	Female	22	1	9	MP	gain	5	1	gain	gain.MP	gain.5
13	Female	22	1	50	MP	loss	5	1	loss	loss.MP	loss.5
13	Female	22	1	30	MP	loss	6	0	gain	loss.MP	loss.6
13	Female	22	2	54	MP	loss	6	0	loss	loss.MP	loss.6
13	Female	22	2	13	MP	gain	4	1	loss	gain.MP	gain.4
13	Female	22	2	14	P	loss	6	0	loss	loss.P	loss.6
13	Female	22	2	9	MP	gain	4	1	loss	gain.MP	gain.4
13	Female	22	1	64	M	gain	5	1	loss	gain.M	gain.5
13	Female	22	1	61	M	gain	4	1	gain	gain.M	gain.4
13	Female	22	1	59	P	loss	5	1	gain	loss.P	loss.5
13	Female	22	1	63	MP	gain	6	0	loss	gain.MP	gain.6
13	Female	22	1	16	M	gain	4	1	gain	gain.M	gain.4
13	Female	22	1	8	P	gain	4	1	gain	gain.P	gain.4
13	Female	22	2	49	P	loss	5	1	loss	loss.P	loss.5
13	Female	22	2	51	M	loss	5	1	gain	loss.M	loss.5
13	Female	22	1	10	MP	loss	4	1	loss	loss.MP	loss.4
13	Female	22	2	53	MP	gain	6	0	loss	gain.MP	gain.6
13	Female	22	1	13	MP	loss	5	1	loss	loss.MP	loss.5
13	Female	22	1	14	M	loss	6	0	loss	loss.M	loss.6
13	Female	22	2	24	MP	gain	4	1	loss	gain.MP	gain.4
13	Female	22	1	34	P	gain	5	1	loss	gain.P	gain.5
13	Female	22	1	35	MP	gain	5	1	gain	gain.MP	gain.5
13	Female	22	2	2	P	loss	4	1	loss	loss.P	loss.4
13	Female	22	1	22	MP	loss	6	0	loss	loss.MP	loss.6
13	Female	22	1	23	MP	gain	6	0	loss	gain.MP	gain.6
13	Female	22	2	48	M	gain	4	1	gain	gain.M	gain.4
13	Female	22	1	27	MP	gain	4	1	loss	gain.MP	gain.4
13	Female	22	2	16	MP	gain	6	0	loss	gain.MP	gain.6
13	Female	22	2	17	P	gain	4	1	gain	gain.P	gain.4
13	Female	22	2	18	P	loss	4	1	gain	loss.P	loss.4
13	Female	22	2	66	MP	loss	6	0	gain	loss.MP	loss.6
13	Female	22	2	35	P	loss	4	1	loss	loss.P	loss.4
13	Female	22	2	62	M	gain	4	1	loss	gain.M	gain.4
13	Female	22	1	11	P	loss	4	1	gain	loss.P	loss.4
13	Female	22	2	59	MP	gain	4	1	loss	gain.MP	gain.4
13	Female	22	2	60	M	gain	4	1	gain	gain.M	gain.4
13	Female	22	1	46	M	loss	6	0	gain	loss.M	loss.6
13	Female	22	2	52	P	gain	4	1	loss	gain.P	gain.4
13	Female	22	2	33	MP	loss	6	0	gain	loss.MP	loss.6
13	Female	22	2	34	M	loss	6	0	gain	loss.M	loss.6
13	Female	22	2	27	MP	gain	6	0	gain	gain.MP	gain.6
13	Female	22	2	28	MP	gain	4	1	gain	gain.MP	gain.4
13	Female	22	1	62	P	loss	5	1	loss	loss.P	loss.5
13	Female	22	1	68	P	loss	6	0	gain	loss.P	loss.6
13	Female	22	2	44	MP	loss	4	1	loss	loss.MP	loss.4
13	Female	22	1	70	P	loss	6	0	gain	loss.P	loss.6
13	Female	22	1	3	M	loss	6	0	gain	loss.M	loss.6
13	Female	22	1	15	P	loss	6	0	loss	loss.P	loss.6
13	Female	22	2	25	MP	gain	4	1	gain	gain.MP	gain.4
13	Female	22	2	26	P	loss	5	0	gain	loss.P	loss.5
13	Female	22	1	21	P	loss	6	0	loss	loss.P	loss.6
13	Female	22	2	46	MP	loss	5	1	loss	loss.MP	loss.5
13	Female	22	1	65	MP	loss	5	1	gain	loss.MP	loss.5
13	Female	22	1	69	P	gain	5	1	gain	gain.P	gain.5
13	Female	22	1	2	P	gain	6	0	gain	gain.P	gain.6
13	Female	22	1	40	M	loss	4	1	gain	loss.M	loss.4
13	Female	22	1	37	MP	gain	4	1	gain	gain.MP	gain.4
13	Female	22	2	69	P	loss	5	0	gain	loss.P	loss.5
13	Female	22	2	19	P	loss	6	0	gain	loss.P	loss.6
13	Female	22	2	21	P	loss	5	1	gain	loss.P	loss.5
13	Female	22	2	42	M	gain	4	1	gain	gain.M	gain.4
13	Female	22	2	37	P	gain	6	0	gain	gain.P	gain.6
13	Female	22	1	4	P	gain	6	0	gain	gain.P	gain.6
13	Female	22	2	41	MP	gain	5	1	gain	gain.MP	gain.5
13	Female	22	2	3	MP	gain	4	1	gain	gain.MP	gain.4
13	Female	22	1	28	M	loss	5	1	loss	loss.M	loss.5
13	Female	22	1	7	P	loss	4	1	loss	loss.P	loss.4
13	Female	22	2	32	MP	loss	6	0	gain	loss.MP	loss.6
13	Female	22	1	49	MP	loss	4	1	gain	loss.MP	loss.4
13	Female	22	1	32	MP	loss	6	0	gain	loss.MP	loss.6
13	Female	22	2	6	M	loss	5	1	gain	loss.M	loss.5
13	Female	22	1	38	M	gain	6	0	gain	gain.M	gain.6
13	Female	22	1	36	MP	gain	6	0	gain	gain.MP	gain.6
13	Female	22	1	48	P	loss	4	1	gain	loss.P	loss.4
13	Female	22	2	68	M	gain	4	1	gain	gain.M	gain.4
13	Female	22	1	26	M	gain	4	1	loss	gain.M	gain.4
13	Female	22	2	31	MP	loss	4	1	gain	loss.MP	loss.4
13	Female	22	1	31	MP	loss	6	0	gain	loss.MP	loss.6
13	Female	22	1	43	M	gain	4	1	gain	gain.M	gain.4
13	Female	22	1	44	P	loss	4	1	gain	loss.P	loss.4
13	Female	22	2	10	MP	gain	5	1	loss	gain.MP	gain.5
13	Female	22	2	67	M	loss	4	1	gain	loss.M	loss.4
13	Female	22	1	41	P	gain	4	1	gain	gain.P	gain.4
14	Male	19	1	18	P	gain	4	1	gain	gain.P	gain.4
14	Male	19	2	63	P	gain	5	1	gain	gain.P	gain.5
14	Male	19	2	21	MP	loss	4	1	loss	loss.MP	loss.4
14	Male	19	2	33	P	gain	6	0	gain	gain.P	gain.6
14	Male	19	2	50	M	gain	5	1	gain	gain.M	gain.5
14	Male	19	2	69	MP	gain	6	0	gain	gain.MP	gain.6
14	Male	19	2	46	P	loss	6	0	gain	loss.P	loss.6
14	Male	19	2	26	P	loss	4	1	gain	loss.P	loss.4
14	Male	19	1	56	M	loss	6	0	gain	loss.M	loss.6
14	Male	19	1	37	P	gain	6	0	gain	gain.P	gain.6
14	Male	19	2	70	P	gain	4	1	loss	gain.P	gain.4
14	Male	19	2	47	M	loss	5	1	loss	loss.M	loss.5
14	Male	19	2	3	M	gain	5	0	gain	gain.M	gain.5
14	Male	19	2	4	MP	loss	6	0	gain	loss.MP	loss.6
14	Male	19	2	45	P	gain	6	0	gain	gain.P	gain.6
14	Male	19	2	2	MP	gain	5	0	gain	gain.MP	gain.5
14	Male	19	2	7	M	gain	4	1	gain	gain.M	gain.4
14	Male	19	2	65	MP	gain	5	1	loss	gain.MP	gain.5
14	Male	19	2	5	MP	gain	4	1	gain	gain.MP	gain.4
14	Male	19	2	6	P	loss	4	1	loss	loss.P	loss.4
14	Male	19	2	25	M	gain	5	1	loss	gain.M	gain.5
14	Male	19	1	10	M	gain	6	0	gain	gain.M	gain.6
14	Male	19	1	2	P	loss	4	1	loss	loss.P	loss.4
14	Male	19	2	61	MP	loss	5	1	loss	loss.MP	loss.5
14	Male	19	2	60	MP	loss	6	0	loss	loss.MP	loss.6
14	Male	19	1	17	P	loss	6	0	gain	loss.P	loss.6
14	Male	19	1	61	P	loss	4	1	loss	loss.P	loss.4
14	Male	19	1	3	M	gain	6	0	loss	gain.M	gain.6
14	Male	19	2	51	M	gain	4	1	loss	gain.M	gain.4
14	Male	19	2	53	M	gain	4	1	loss	gain.M	gain.4
14	Male	19	2	54	P	loss	4	1	gain	loss.P	loss.4
14	Male	19	1	9	MP	loss	5	0	gain	loss.MP	loss.5
14	Male	19	2	36	MP	loss	6	0	gain	loss.MP	loss.6
14	Male	19	2	37	M	loss	6	0	gain	loss.M	loss.6
14	Male	19	2	38	M	loss	5	1	gain	loss.M	loss.5
14	Male	19	1	13	M	loss	6	0	gain	loss.M	loss.6
14	Male	19	2	59	MP	loss	6	0	loss	loss.MP	loss.6
14	Male	19	2	43	P	gain	4	1	gain	gain.P	gain.4
14	Male	19	1	12	P	loss	5	0	gain	loss.P	loss.5
14	Male	19	1	66	P	loss	6	0	gain	loss.P	loss.6
14	Male	19	1	15	MP	gain	6	0	gain	gain.MP	gain.6
14	Male	19	1	68	M	gain	5	1	gain	gain.M	gain.5
14	Male	19	1	16	M	loss	5	0	gain	loss.M	loss.5
14	Male	19	1	69	MP	gain	5	1	gain	gain.MP	gain.5
14	Male	19	1	67	M	gain	5	0	gain	gain.M	gain.5
14	Male	19	2	68	P	gain	4	1	gain	gain.P	gain.4
14	Male	19	1	35	M	loss	5	0	gain	loss.M	loss.5
14	Male	19	2	22	M	loss	4	1	gain	loss.M	loss.4
14	Male	19	2	8	P	gain	6	0	gain	gain.P	gain.6
14	Male	19	2	1	P	loss	5	1	gain	loss.P	loss.5
14	Male	19	1	58	MP	loss	4	1	loss	loss.MP	loss.4
14	Male	19	1	59	M	loss	4	1	loss	loss.M	loss.4
14	Male	19	1	1	P	loss	6	0	ng	loss.P	loss.6
14	Male	19	1	39	M	loss	6	0	loss	loss.M	loss.6
14	Male	19	1	41	MP	loss	6	0	loss	loss.MP	loss.6
14	Male	19	1	4	MP	gain	5	0	loss	gain.MP	gain.5
14	Male	19	1	5	P	gain	6	0	loss	gain.P	gain.6
14	Male	19	1	6	P	gain	4	1	gain	gain.P	gain.4
14	Male	19	1	11	P	gain	5	0	gain	gain.P	gain.5
14	Male	19	1	63	P	gain	4	1	loss	gain.P	gain.4
14	Male	19	1	64	P	loss	5	1	gain	loss.P	loss.5
14	Male	19	2	19	MP	gain	4	1	gain	gain.MP	gain.4
14	Male	19	1	29	MP	loss	5	1	gain	loss.MP	loss.5
14	Male	19	1	24	MP	loss	4	1	loss	loss.MP	loss.4
14	Male	19	1	32	MP	gain	4	1	gain	gain.MP	gain.4
14	Male	19	2	20	P	loss	4	1	gain	loss.P	loss.4
14	Male	19	2	16	P	gain	5	0	loss	gain.P	gain.5
14	Male	19	1	34	MP	gain	4	1	gain	gain.MP	gain.4
14	Male	19	1	26	M	gain	5	1	gain	gain.M	gain.5
14	Male	19	1	22	P	gain	6	0	gain	gain.P	gain.6
14	Male	19	2	15	MP	gain	6	0	loss	gain.MP	gain.6
14	Male	19	1	23	M	gain	4	1	loss	gain.M	gain.4
14	Male	19	2	31	MP	loss	5	0	gain	loss.MP	loss.5
14	Male	19	2	12	P	gain	4	1	gain	gain.P	gain.4
14	Male	19	1	33	MP	loss	4	1	loss	loss.MP	loss.4
14	Male	19	2	13	P	loss	6	0	gain	loss.P	loss.6
14	Male	19	2	14	P	gain	4	1	loss	gain.P	gain.4
14	Male	19	2	32	MP	loss	4	1	gain	loss.MP	loss.4
14	Male	19	2	30	P	gain	6	0	gain	gain.P	gain.6
14	Male	19	2	62	M	gain	5	1	loss	gain.M	gain.5
14	Male	19	2	27	MP	gain	6	0	gain	gain.MP	gain.6
14	Male	19	2	29	MP	loss	4	1	gain	loss.MP	loss.4
14	Male	19	1	43	P	loss	4	1	gain	loss.P	loss.4
14	Male	19	1	44	M	gain	5	1	gain	gain.M	gain.5
14	Male	19	1	47	P	loss	6	0	gain	loss.P	loss.6
14	Male	19	1	50	MP	loss	4	1	gain	loss.MP	loss.4
14	Male	19	1	62	MP	gain	4	1	loss	gain.MP	gain.4
14	Male	19	2	55	M	gain	4	1	gain	gain.M	gain.4
14	Male	19	2	56	M	gain	5	1	gain	gain.M	gain.5
14	Male	19	2	57	P	gain	4	1	loss	gain.P	gain.4
14	Male	19	2	9	M	loss	6	0	gain	loss.M	loss.6
14	Male	19	1	19	P	loss	5	1	gain	loss.P	loss.5
14	Male	19	1	38	M	loss	4	1	loss	loss.M	loss.4
14	Male	19	2	40	M	gain	5	0	gain	gain.M	gain.5
14	Male	19	1	60	M	gain	5	1	gain	gain.M	gain.5
14	Male	19	1	51	MP	gain	5	1	gain	gain.MP	gain.5
14	Male	19	1	52	P	loss	5	1	gain	loss.P	loss.5
14	Male	19	1	53	P	gain	6	0	gain	gain.P	gain.6
14	Male	19	2	41	P	loss	5	1	loss	loss.P	loss.5
14	Male	19	2	58	M	gain	4	1	loss	gain.M	gain.4
14	Male	19	1	65	P	gain	6	0	gain	gain.P	gain.6
14	Male	19	1	70	MP	loss	6	0	gain	loss.MP	loss.6
14	Male	19	2	42	MP	gain	5	0	loss	gain.MP	gain.5
15	Female	18	2	36	M	loss	6	0	gain	loss.M	loss.6
15	Female	18	2	10	M	loss	5	0	gain	loss.M	loss.5
15	Female	18	1	31	M	gain	6	0	gain	gain.M	gain.6
15	Female	18	1	48	MP	gain	5	0	gain	gain.MP	gain.5
15	Female	18	1	69	M	gain	4	1	gain	gain.M	gain.4
15	Female	18	2	37	MP	loss	6	0	gain	loss.MP	loss.6
15	Female	18	1	26	MP	loss	5	0	gain	loss.MP	loss.5
15	Female	18	1	29	M	loss	6	0	gain	loss.M	loss.6
15	Female	18	2	39	M	loss	6	0	gain	loss.M	loss.6
15	Female	18	2	17	MP	gain	4	1	loss	gain.MP	gain.4
15	Female	18	2	18	MP	gain	4	1	loss	gain.MP	gain.4
15	Female	18	2	38	MP	loss	5	0	gain	loss.MP	loss.5
15	Female	18	2	8	P	gain	4	1	gain	gain.P	gain.4
15	Female	18	2	25	P	loss	5	0	gain	loss.P	loss.5
15	Female	18	2	12	P	gain	6	0	gain	gain.P	gain.6
15	Female	18	2	65	M	loss	5	0	gain	loss.M	loss.5
15	Female	18	2	13	M	gain	5	0	gain	gain.M	gain.5
15	Female	18	1	30	P	loss	4	1	gain	loss.P	loss.4
15	Female	18	1	49	M	loss	4	1	gain	loss.M	loss.4
15	Female	18	2	35	M	loss	6	0	gain	loss.M	loss.6
15	Female	18	1	47	P	loss	6	0	gain	loss.P	loss.6
15	Female	18	2	3	MP	loss	4	1	gain	loss.MP	loss.4
15	Female	18	2	19	MP	loss	6	0	loss	loss.MP	loss.6
15	Female	18	2	41	P	gain	5	0	gain	gain.P	gain.5
15	Female	18	2	42	M	loss	4	1	gain	loss.M	loss.4
15	Female	18	2	43	MP	loss	6	0	gain	loss.MP	loss.6
15	Female	18	1	6	M	gain	4	1	gain	gain.M	gain.4
15	Female	18	2	64	M	gain	5	0	gain	gain.M	gain.5
15	Female	18	2	2	P	gain	4	1	loss	gain.P	gain.4
15	Female	18	2	34	MP	loss	5	0	gain	loss.MP	loss.5
15	Female	18	2	16	P	gain	4	1	loss	gain.P	gain.4
15	Female	18	2	70	P	gain	4	1	gain	gain.P	gain.4
15	Female	18	2	27	M	loss	5	0	gain	loss.M	loss.5
15	Female	18	2	29	M	gain	5	0	gain	gain.M	gain.5
15	Female	18	1	42	MP	loss	4	1	gain	loss.MP	loss.4
15	Female	18	1	44	MP	loss	5	0	gain	loss.MP	loss.5
15	Female	18	1	45	M	gain	6	0	gain	gain.M	gain.6
15	Female	18	1	46	M	gain	6	0	gain	gain.M	gain.6
15	Female	18	2	33	MP	loss	4	0	gain	loss.MP	loss.4
15	Female	18	2	66	M	gain	5	0	gain	gain.M	gain.5
15	Female	18	2	68	P	gain	4	1	gain	gain.P	gain.4
15	Female	18	2	69	M	loss	6	0	gain	loss.M	loss.6
15	Female	18	2	32	M	loss	5	0	gain	loss.M	loss.5
15	Female	18	2	30	P	gain	5	0	gain	gain.P	gain.5
15	Female	18	2	31	M	loss	6	0	gain	loss.M	loss.6
15	Female	18	1	62	P	loss	5	0	gain	loss.P	loss.5
15	Female	18	1	32	M	loss	6	0	gain	loss.M	loss.6
15	Female	18	1	33	MP	loss	5	0	gain	loss.MP	loss.5
15	Female	18	1	34	MP	loss	6	0	gain	loss.MP	loss.6
15	Female	18	1	35	M	gain	4	1	gain	gain.M	gain.4
15	Female	18	1	36	P	loss	4	1	gain	loss.P	loss.4
15	Female	18	1	37	MP	loss	5	0	gain	loss.MP	loss.5
15	Female	18	2	23	P	loss	4	1	gain	loss.P	loss.4
15	Female	18	2	61	MP	loss	6	0	loss	loss.MP	loss.6
15	Female	18	1	68	MP	gain	5	0	gain	gain.MP	gain.5
15	Female	18	2	52	M	gain	5	0	loss	gain.M	gain.5
15	Female	18	2	55	M	gain	5	0	loss	gain.M	gain.5
15	Female	18	1	25	MP	loss	4	1	gain	loss.MP	loss.4
15	Female	18	1	19	P	loss	5	0	gain	loss.P	loss.5
15	Female	18	1	2	MP	loss	5	0	loss	loss.MP	loss.5
15	Female	18	1	16	MP	gain	5	0	gain	gain.MP	gain.5
15	Female	18	1	65	MP	gain	4	1	gain	gain.MP	gain.4
15	Female	18	2	51	P	gain	5	0	loss	gain.P	gain.5
15	Female	18	1	14	P	loss	6	0	gain	loss.P	loss.6
15	Female	18	2	49	M	gain	5	0	gain	gain.M	gain.5
15	Female	18	2	48	MP	loss	6	0	gain	loss.MP	loss.6
15	Female	18	1	1	MP	gain	4	1	loss	gain.MP	gain.4
15	Female	18	1	4	P	loss	4	1	gain	loss.P	loss.4
15	Female	18	1	55	M	loss	6	0	loss	loss.M	loss.6
15	Female	18	2	50	MP	gain	4	1	loss	gain.MP	gain.4
15	Female	18	1	18	M	loss	5	0	gain	loss.M	loss.5
15	Female	18	1	67	P	loss	6	0	gain	loss.P	loss.6
15	Female	18	1	8	M	gain	5	0	gain	gain.M	gain.5
15	Female	18	1	9	P	gain	5	0	gain	gain.P	gain.5
15	Female	18	2	57	M	gain	4	0	loss	gain.M	gain.4
15	Female	18	2	58	P	loss	6	0	loss	loss.P	loss.6
15	Female	18	1	54	MP	gain	4	1	loss	gain.MP	gain.4
15	Female	18	1	64	M	gain	4	1	gain	gain.M	gain.4
15	Female	18	1	59	MP	gain	4	1	gain	gain.MP	gain.4
15	Female	18	1	60	M	loss	5	0	gain	loss.M	loss.5
15	Female	18	1	61	MP	gain	5	0	gain	gain.MP	gain.5
15	Female	18	2	56	P	loss	6	0	loss	loss.P	loss.6
15	Female	18	1	63	P	loss	6	0	gain	loss.P	loss.6
15	Female	18	2	44	M	loss	5	0	gain	loss.M	loss.5
15	Female	18	1	7	MP	gain	6	0	gain	gain.MP	gain.6
15	Female	18	1	11	MP	gain	5	0	gain	gain.MP	gain.5
15	Female	18	2	62	M	loss	4	1	gain	loss.M	loss.4
15	Female	18	1	53	MP	loss	5	0	gain	loss.MP	loss.5
15	Female	18	2	1	M	gain	4	1	loss	gain.M	gain.4
15	Female	18	1	40	P	loss	5	0	gain	loss.P	loss.5
15	Female	18	2	14	MP	gain	4	1	gain	gain.MP	gain.4
15	Female	18	1	22	P	gain	6	0	loss	gain.P	gain.6
15	Female	18	1	23	MP	gain	4	1	gain	gain.MP	gain.4
15	Female	18	2	22	P	gain	6	0	gain	gain.P	gain.6
15	Female	18	1	12	MP	loss	6	0	gain	loss.MP	loss.6
15	Female	18	1	38	MP	loss	5	0	gain	loss.MP	loss.5
15	Female	18	1	39	M	loss	6	0	gain	loss.M	loss.6
15	Female	18	2	4	M	loss	6	0	gain	loss.M	loss.6
15	Female	18	2	6	M	loss	6	0	gain	loss.M	loss.6
15	Female	18	1	13	P	gain	6	0	gain	gain.P	gain.6
15	Female	18	2	20	MP	gain	4	1	loss	gain.MP	gain.4
15	Female	18	2	5	MP	loss	5	0	gain	loss.MP	loss.5
15	Female	18	2	7	M	gain	5	0	gain	gain.M	gain.5
16	Female	20	1	4	P	gain	5	0	gain	gain.P	gain.5
16	Female	20	2	12	P	loss	6	0	gain	loss.P	loss.6
16	Female	20	1	44	MP	gain	5	1	gain	gain.MP	gain.5
16	Female	20	2	70	P	gain	6	0	gain	gain.P	gain.6
16	Female	20	1	26	MP	loss	4	1	loss	loss.MP	loss.4
16	Female	20	1	45	MP	gain	5	1	loss	gain.MP	gain.5
16	Female	20	2	13	MP	gain	6	0	gain	gain.MP	gain.6
16	Female	20	1	27	M	gain	5	0	loss	gain.M	gain.5
16	Female	20	2	2	M	loss	5	1	loss	loss.M	loss.5
16	Female	20	2	61	P	loss	6	0	loss	loss.P	loss.6
16	Female	20	1	42	MP	loss	6	1	loss	loss.MP	loss.6
16	Female	20	1	43	P	gain	5	1	loss	gain.P	gain.5
16	Female	20	2	65	MP	gain	6	0	gain	gain.MP	gain.6
16	Female	20	2	66	MP	gain	6	0	gain	gain.MP	gain.6
16	Female	20	2	62	P	loss	6	0	loss	loss.P	loss.6
16	Female	20	2	64	P	gain	4	1	gain	gain.P	gain.4
16	Female	20	1	29	M	gain	4	1	loss	gain.M	gain.4
16	Female	20	1	25	M	loss	5	1	gain	loss.M	loss.5
16	Female	20	2	48	P	loss	6	0	gain	loss.P	loss.6
16	Female	20	1	58	MP	gain	5	1	loss	gain.MP	gain.5
16	Female	20	1	19	P	loss	5	0	gain	loss.P	loss.5
16	Female	20	1	54	MP	loss	5	1	loss	loss.MP	loss.5
16	Female	20	2	40	M	loss	5	0	gain	loss.M	loss.5
16	Female	20	2	60	M	gain	5	0	loss	gain.M	gain.5
16	Female	20	2	58	M	loss	5	1	loss	loss.M	loss.5
16	Female	20	2	41	P	loss	5	1	loss	loss.P	loss.5
16	Female	20	2	42	P	gain	5	0	loss	gain.P	gain.5
16	Female	20	2	34	M	gain	6	0	gain	gain.M	gain.6
16	Female	20	2	32	M	loss	6	0	gain	loss.M	loss.6
16	Female	20	2	33	M	gain	5	0	gain	gain.M	gain.5
16	Female	20	1	20	M	loss	6	1	gain	loss.M	loss.6
16	Female	20	2	49	M	loss	6	0	gain	loss.M	loss.6
16	Female	20	2	1	MP	loss	5	1	gain	loss.MP	loss.5
16	Female	20	2	55	M	loss	6	0	loss	loss.M	loss.6
16	Female	20	1	66	M	loss	5	1	gain	loss.M	loss.5
16	Female	20	2	35	MP	loss	5	0	gain	loss.MP	loss.5
16	Female	20	1	65	M	gain	5	1	loss	gain.M	gain.5
16	Female	20	2	52	MP	gain	4	1	loss	gain.MP	gain.4
16	Female	20	1	68	MP	loss	5	0	gain	loss.MP	loss.5
16	Female	20	1	70	P	gain	6	0	gain	gain.P	gain.6
16	Female	20	2	51	M	loss	4	0	gain	loss.M	loss.4
16	Female	20	1	64	M	loss	4	1	gain	loss.M	loss.4
16	Female	20	2	44	MP	gain	5	0	loss	gain.MP	gain.5
16	Female	20	1	12	P	gain	4	1	loss	gain.P	gain.4
16	Female	20	1	14	MP	gain	4	1	gain	gain.MP	gain.4
16	Female	20	1	16	P	loss	6	0	gain	loss.P	loss.6
16	Female	20	1	49	MP	gain	4	1	gain	gain.MP	gain.4
16	Female	20	2	8	MP	gain	4	1	loss	gain.MP	gain.4
16	Female	20	2	9	MP	gain	4	1	gain	gain.MP	gain.4
16	Female	20	2	69	M	loss	4	0	gain	loss.M	loss.4
16	Female	20	1	3	M	loss	4	1	gain	loss.M	loss.4
16	Female	20	1	24	P	gain	5	0	gain	gain.P	gain.5
16	Female	20	1	37	M	loss	4	0	loss	loss.M	loss.4
16	Female	20	1	38	MP	loss	4	0	loss	loss.MP	loss.4
16	Female	20	2	21	M	loss	4	1	loss	loss.M	loss.4
16	Female	20	2	22	MP	gain	4	1	loss	gain.MP	gain.4
16	Female	20	2	23	P	loss	6	0	loss	loss.P	loss.6
16	Female	20	2	24	P	loss	4	1	gain	loss.P	loss.4
16	Female	20	1	46	P	loss	4	0	loss	loss.P	loss.4
16	Female	20	2	25	P	gain	6	0	gain	gain.P	gain.6
16	Female	20	1	33	M	gain	5	0	loss	gain.M	gain.5
16	Female	20	1	34	MP	gain	5	1	loss	gain.MP	gain.5
16	Female	20	1	35	MP	gain	4	1	loss	gain.MP	gain.4
16	Female	20	2	14	M	gain	6	0	gain	gain.M	gain.6
16	Female	20	1	36	P	loss	4	0	loss	loss.P	loss.4
16	Female	20	2	11	MP	gain	4	1	gain	gain.MP	gain.4
16	Female	20	1	31	MP	gain	6	0	loss	gain.MP	gain.6
16	Female	20	2	10	MP	loss	6	0	gain	loss.MP	loss.6
16	Female	20	1	30	MP	gain	6	0	loss	gain.MP	gain.6
16	Female	20	1	40	M	gain	5	0	loss	gain.M	gain.5
16	Female	20	1	28	MP	loss	6	0	loss	loss.MP	loss.6
16	Female	20	2	68	M	gain	6	0	gain	gain.M	gain.6
16	Female	20	1	11	M	gain	4	0	loss	gain.M	gain.4
16	Female	20	2	27	MP	loss	6	0	gain	loss.MP	loss.6
16	Female	20	2	28	P	gain	6	0	gain	gain.P	gain.6
16	Female	20	1	48	MP	gain	6	0	loss	gain.MP	gain.6
16	Female	20	1	2	M	loss	5	1	loss	loss.M	loss.5
16	Female	20	1	1	M	loss	6	0	ng	loss.M	loss.6
16	Female	20	2	20	P	gain	4	1	loss	gain.P	gain.4
16	Female	20	1	59	P	gain	5	0	loss	gain.P	gain.5
16	Female	20	1	60	P	gain	5	0	loss	gain.P	gain.5
16	Female	20	1	61	M	gain	5	0	loss	gain.M	gain.5
16	Female	20	2	6	M	gain	6	0	gain	gain.M	gain.6
16	Female	20	2	3	P	gain	4	1	gain	gain.P	gain.4
16	Female	20	2	4	MP	loss	6	0	gain	loss.MP	loss.6
16	Female	20	2	5	P	loss	6	0	gain	loss.P	loss.6
16	Female	20	1	47	P	gain	4	1	loss	gain.P	gain.4
16	Female	20	2	43	P	loss	4	1	loss	loss.P	loss.4
16	Female	20	1	52	MP	gain	6	0	gain	gain.MP	gain.6
16	Female	20	2	17	M	gain	4	1	gain	gain.M	gain.4
16	Female	20	2	19	MP	loss	5	1	loss	loss.MP	loss.5
16	Female	20	2	50	M	loss	4	1	gain	loss.M	loss.4
16	Female	20	1	57	P	loss	6	1	loss	loss.P	loss.6
16	Female	20	1	6	M	loss	6	0	gain	loss.M	loss.6
16	Female	20	1	7	M	gain	4	0	gain	gain.M	gain.4
16	Female	20	1	17	M	loss	5	0	gain	loss.M	loss.5
16	Female	20	2	46	P	gain	6	0	loss	gain.P	gain.6
16	Female	20	2	47	MP	loss	5	1	gain	loss.MP	loss.5
16	Female	20	1	8	M	loss	6	1	loss	loss.M	loss.6
16	Female	20	1	9	M	loss	6	0	loss	loss.M	loss.6
16	Female	20	1	10	P	gain	4	1	loss	gain.P	gain.4
16	Female	20	1	69	M	loss	4	0	gain	loss.M	loss.4
17	Male	27	1	4	P	loss	5	0	gain	loss.P	loss.5
17	Male	27	2	28	M	gain	5	0	loss	gain.M	gain.5
17	Male	27	1	47	MP	loss	6	0	loss	loss.MP	loss.6
17	Male	27	2	2	MP	gain	5	0	loss	gain.MP	gain.5
17	Male	27	1	45	M	gain	5	0	loss	gain.M	gain.5
17	Male	27	1	39	P	loss	4	1	loss	loss.P	loss.4
17	Male	27	1	57	M	gain	4	1	gain	gain.M	gain.4
17	Male	27	2	31	P	gain	4	1	gain	gain.P	gain.4
17	Male	27	1	46	MP	loss	5	0	loss	loss.MP	loss.5
17	Male	27	2	46	M	loss	5	0	loss	loss.M	loss.5
17	Male	27	2	33	MP	gain	5	0	gain	gain.MP	gain.5
17	Male	27	1	11	P	gain	6	0	loss	gain.P	gain.6
17	Male	27	2	32	P	gain	5	0	gain	gain.P	gain.5
17	Male	27	1	6	P	gain	5	0	gain	gain.P	gain.5
17	Male	27	2	26	MP	loss	4	0	loss	loss.MP	loss.4
17	Male	27	2	27	P	gain	5	0	loss	gain.P	gain.5
17	Male	27	1	54	P	gain	4	1	loss	gain.P	gain.4
17	Male	27	1	7	MP	loss	6	0	gain	loss.MP	loss.6
17	Male	27	2	57	P	loss	6	0	loss	loss.P	loss.6
17	Male	27	1	32	M	loss	5	0	gain	loss.M	loss.5
17	Male	27	2	42	M	gain	5	0	loss	gain.M	gain.5
17	Male	27	2	44	MP	loss	5	0	loss	loss.MP	loss.5
17	Male	27	1	30	M	gain	4	1	gain	gain.M	gain.4
17	Male	27	2	39	MP	loss	4	1	gain	loss.MP	loss.4
17	Male	27	1	35	P	loss	4	1	loss	loss.P	loss.4
17	Male	27	1	36	MP	gain	6	0	loss	gain.MP	gain.6
17	Male	27	1	9	MP	gain	4	1	gain	gain.MP	gain.4
17	Male	27	1	10	M	loss	4	1	loss	loss.M	loss.4
17	Male	27	1	8	P	gain	5	0	gain	gain.P	gain.5
17	Male	27	2	35	M	loss	4	1	loss	loss.M	loss.4
17	Male	27	2	37	P	loss	4	1	gain	loss.P	loss.4
17	Male	27	1	50	P	loss	4	1	loss	loss.P	loss.4
17	Male	27	2	34	M	gain	4	1	gain	gain.M	gain.4
17	Male	27	1	42	P	loss	6	0	loss	loss.P	loss.6
17	Male	27	1	44	M	loss	4	1	loss	loss.M	loss.4
17	Male	27	1	1	P	loss	4	1	loss	loss.P	loss.4
17	Male	27	1	60	M	gain	6	0	gain	gain.M	gain.6
17	Male	27	2	25	MP	gain	6	0	loss	gain.MP	gain.6
17	Male	27	2	51	M	loss	5	0	loss	loss.M	loss.5
17	Male	27	2	21	P	loss	6	0	loss	loss.P	loss.6
17	Male	27	2	52	M	loss	6	0	loss	loss.M	loss.6
17	Male	27	2	20	M	gain	6	0	loss	gain.M	gain.6
17	Male	27	2	54	P	loss	6	0	loss	loss.P	loss.6
17	Male	27	2	66	M	loss	5	0	loss	loss.M	loss.5
17	Male	27	2	68	MP	gain	5	0	loss	gain.MP	gain.5
17	Male	27	2	69	M	loss	5	0	loss	loss.M	loss.5
17	Male	27	1	70	M	loss	6	0	loss	loss.M	loss.6
17	Male	27	2	1	M	gain	6	0	loss	gain.M	gain.6
17	Male	27	1	64	M	gain	5	0	loss	gain.M	gain.5
17	Male	27	1	65	M	loss	6	0	loss	loss.M	loss.6
17	Male	27	1	12	MP	loss	4	1	loss	loss.MP	loss.4
17	Male	27	2	50	M	gain	4	1	loss	gain.M	gain.4
17	Male	27	2	4	MP	gain	6	0	loss	gain.MP	gain.6
17	Male	27	2	5	P	gain	6	0	loss	gain.P	gain.6
17	Male	27	1	38	MP	gain	4	1	gain	gain.MP	gain.4
17	Male	27	2	24	MP	loss	6	0	loss	loss.MP	loss.6
17	Male	27	2	8	M	loss	5	0	gain	loss.M	loss.5
17	Male	27	1	58	P	gain	5	0	gain	gain.P	gain.5
17	Male	27	1	59	P	gain	5	0	gain	gain.P	gain.5
17	Male	27	2	45	M	loss	4	0	loss	loss.M	loss.4
17	Male	27	2	59	M	gain	5	0	loss	gain.M	gain.5
17	Male	27	2	15	MP	loss	5	0	loss	loss.MP	loss.5
17	Male	27	1	3	MP	loss	4	1	gain	loss.MP	loss.4
17	Male	27	1	2	P	gain	4	1	loss	gain.P	gain.4
17	Male	27	1	5	P	gain	5	0	gain	gain.P	gain.5
17	Male	27	1	49	M	gain	4	1	loss	gain.M	gain.4
17	Male	27	1	20	MP	gain	4	1	loss	gain.MP	gain.4
17	Male	27	1	21	MP	gain	6	0	loss	gain.MP	gain.6
17	Male	27	1	56	MP	gain	6	0	gain	gain.MP	gain.6
17	Male	27	2	40	MP	loss	4	1	loss	loss.MP	loss.4
17	Male	27	1	24	P	gain	6	0	loss	gain.P	gain.6
17	Male	27	2	3	M	gain	6	0	loss	gain.M	gain.6
17	Male	27	2	38	MP	gain	5	0	gain	gain.MP	gain.5
17	Male	27	1	27	P	gain	6	0	gain	gain.P	gain.6
17	Male	27	2	12	M	gain	6	0	gain	gain.M	gain.6
17	Male	27	2	47	P	gain	6	0	loss	gain.P	gain.6
17	Male	27	1	13	M	gain	5	0	loss	gain.M	gain.5
17	Male	27	1	14	M	loss	6	0	loss	loss.M	loss.6
17	Male	27	1	15	MP	gain	4	1	loss	gain.MP	gain.4
17	Male	27	1	16	M	loss	5	0	loss	loss.M	loss.5
17	Male	27	1	19	P	gain	5	0	loss	gain.P	gain.5
17	Male	27	2	7	M	loss	6	0	gain	loss.M	loss.6
17	Male	27	1	22	P	gain	6	0	loss	gain.P	gain.6
17	Male	27	2	22	M	loss	6	0	loss	loss.M	loss.6
17	Male	27	2	9	MP	gain	5	0	gain	gain.MP	gain.5
17	Male	27	2	10	P	loss	6	0	gain	loss.P	loss.6
17	Male	27	2	11	M	gain	6	0	gain	gain.M	gain.6
17	Male	27	2	58	P	loss	6	0	loss	loss.P	loss.6
17	Male	27	2	13	MP	loss	4	1	loss	loss.MP	loss.4
17	Male	27	2	48	M	loss	6	0	loss	loss.M	loss.6
17	Male	27	2	49	M	gain	5	0	loss	gain.M	gain.5
17	Male	27	1	52	M	gain	6	0	loss	gain.M	gain.6
17	Male	27	1	53	P	gain	6	0	loss	gain.P	gain.6
17	Male	27	1	28	M	gain	4	1	loss	gain.M	gain.4
17	Male	27	2	6	MP	loss	4	1	gain	loss.MP	loss.4
17	Male	27	2	61	MP	loss	5	0	loss	loss.MP	loss.5
17	Male	27	2	65	M	loss	4	1	loss	loss.M	loss.4
17	Male	27	1	25	M	loss	4	1	gain	loss.M	loss.4
17	Male	27	1	37	M	gain	4	1	loss	gain.M	gain.4
17	Male	27	2	56	P	gain	6	0	loss	gain.P	gain.6
17	Male	27	1	29	P	loss	6	0	loss	loss.P	loss.6
17	Male	27	1	51	M	gain	6	0	loss	gain.M	gain.6
17	Male	27	1	26	MP	gain	6	0	gain	gain.MP	gain.6
17	Male	27	2	17	M	loss	6	0	loss	loss.M	loss.6
17	Male	27	2	60	M	loss	6	0	loss	loss.M	loss.6
17	Male	27	2	19	M	loss	6	0	loss	loss.M	loss.6
18	Female	29	1	26	P	loss	4	1	loss	loss.P	loss.4
18	Female	29	2	17	MP	loss	5	1	loss	loss.MP	loss.5
18	Female	29	1	50	P	loss	6	1	loss	loss.P	loss.6
18	Female	29	2	23	MP	gain	4	0	loss	gain.MP	gain.4
18	Female	29	2	68	MP	gain	5	1	loss	gain.MP	gain.5
18	Female	29	1	43	MP	gain	6	1	loss	gain.MP	gain.6
18	Female	29	2	5	MP	loss	5	1	gain	loss.MP	loss.5
18	Female	29	2	13	M	gain	4	0	gain	gain.M	gain.4
18	Female	29	2	14	MP	loss	4	0	gain	loss.MP	loss.4
18	Female	29	2	28	MP	loss	4	0	gain	loss.MP	loss.4
18	Female	29	2	63	MP	gain	6	1	gain	gain.MP	gain.6
18	Female	29	1	11	M	gain	4	1	gain	gain.M	gain.4
18	Female	29	2	34	P	gain	6	0	gain	gain.P	gain.6
18	Female	29	2	62	M	loss	4	0	gain	loss.M	loss.4
18	Female	29	1	38	M	loss	6	1	gain	loss.M	loss.6
18	Female	29	1	57	MP	gain	4	1	loss	gain.MP	gain.4
18	Female	29	1	56	P	gain	4	0	gain	gain.P	gain.4
18	Female	29	2	27	P	loss	5	1	gain	loss.P	loss.5
18	Female	29	1	70	M	gain	4	1	loss	gain.M	gain.4
18	Female	29	1	29	P	loss	5	1	gain	loss.P	loss.5
18	Female	29	1	24	P	loss	6	1	gain	loss.P	loss.6
18	Female	29	2	66	MP	loss	4	0	gain	loss.MP	loss.4
18	Female	29	2	18	P	loss	6	0	loss	loss.P	loss.6
18	Female	29	2	21	P	loss	4	0	loss	loss.P	loss.4
18	Female	29	2	39	M	gain	4	0	gain	gain.M	gain.4
18	Female	29	2	35	P	gain	4	0	gain	gain.P	gain.4
18	Female	29	1	36	MP	gain	4	0	gain	gain.MP	gain.4
18	Female	29	2	53	P	gain	5	0	gain	gain.P	gain.5
18	Female	29	1	53	P	gain	4	1	loss	gain.P	gain.4
18	Female	29	2	24	M	loss	5	1	loss	loss.M	loss.5
18	Female	29	2	69	P	gain	4	0	loss	gain.P	gain.4
18	Female	29	1	8	M	loss	6	1	gain	loss.M	loss.6
18	Female	29	1	58	M	gain	6	0	loss	gain.M	gain.6
18	Female	29	2	55	P	loss	5	1	gain	loss.P	loss.5
18	Female	29	2	65	MP	loss	5	0	gain	loss.MP	loss.5
18	Female	29	2	61	P	gain	6	1	gain	gain.P	gain.6
18	Female	29	2	41	P	gain	4	0	gain	gain.P	gain.4
18	Female	29	1	9	P	gain	4	1	gain	gain.P	gain.4
18	Female	29	1	45	MP	gain	6	1	loss	gain.MP	gain.6
18	Female	29	2	9	MP	loss	6	1	gain	loss.MP	loss.6
18	Female	29	1	47	MP	loss	4	1	loss	loss.MP	loss.4
18	Female	29	2	52	P	gain	6	0	gain	gain.P	gain.6
18	Female	29	1	32	M	gain	5	1	gain	gain.M	gain.5
18	Female	29	1	33	P	gain	4	1	loss	gain.P	gain.4
18	Female	29	1	18	P	loss	5	0	loss	loss.P	loss.5
18	Female	29	2	54	MP	loss	4	0	gain	loss.MP	loss.4
18	Female	29	1	27	M	gain	5	1	loss	gain.M	gain.5
18	Female	29	2	1	P	gain	4	0	loss	gain.P	gain.4
18	Female	29	1	65	P	gain	6	0	gain	gain.P	gain.6
18	Female	29	1	46	M	gain	6	1	gain	gain.M	gain.6
18	Female	29	2	8	P	gain	6	1	gain	gain.P	gain.6
18	Female	29	1	12	M	loss	4	1	loss	loss.M	loss.4
18	Female	29	1	14	MP	loss	5	1	gain	loss.MP	loss.5
18	Female	29	1	52	M	loss	5	1	gain	loss.M	loss.5
18	Female	29	1	49	P	gain	6	1	loss	gain.P	gain.6
18	Female	29	2	33	M	gain	5	0	gain	gain.M	gain.5
18	Female	29	1	20	P	loss	4	1	gain	loss.P	loss.4
18	Female	29	2	44	P	loss	5	0	gain	loss.P	loss.5
18	Female	29	1	39	MP	loss	6	0	gain	loss.MP	loss.6
18	Female	29	1	51	M	loss	6	1	gain	loss.M	loss.6
18	Female	29	2	31	M	loss	4	0	gain	loss.M	loss.4
18	Female	29	1	40	MP	loss	4	1	loss	loss.MP	loss.4
18	Female	29	2	4	P	loss	4	1	loss	loss.P	loss.4
18	Female	29	1	67	P	gain	5	0	gain	gain.P	gain.5
18	Female	29	1	23	P	loss	5	1	loss	loss.P	loss.5
18	Female	29	1	21	P	loss	4	1	gain	loss.P	loss.4
18	Female	29	1	66	M	gain	6	0	gain	gain.M	gain.6
18	Female	29	1	7	P	gain	5	1	gain	gain.P	gain.5
18	Female	29	1	19	M	loss	5	1	gain	loss.M	loss.5
18	Female	29	2	48	M	gain	6	0	gain	gain.M	gain.6
18	Female	29	1	22	M	gain	5	0	gain	gain.M	gain.5
18	Female	29	2	3	P	gain	4	0	loss	gain.P	gain.4
18	Female	29	1	41	MP	loss	4	1	gain	loss.MP	loss.4
18	Female	29	2	6	M	gain	4	0	gain	gain.M	gain.4
18	Female	29	2	32	MP	gain	5	0	gain	gain.MP	gain.5
18	Female	29	2	40	M	loss	4	0	gain	loss.M	loss.4
18	Female	29	1	34	MP	gain	6	1	gain	gain.MP	gain.6
18	Female	29	1	13	P	loss	5	1	gain	loss.P	loss.5
18	Female	29	2	70	MP	gain	5	0	loss	gain.MP	gain.5
18	Female	29	1	31	P	gain	4	1	loss	gain.P	gain.4
18	Female	29	2	67	P	loss	6	1	loss	loss.P	loss.6
18	Female	29	1	15	M	loss	5	1	gain	loss.M	loss.5
18	Female	29	1	68	M	loss	6	0	gain	loss.M	loss.6
18	Female	29	2	2	P	gain	5	1	loss	gain.P	gain.5
18	Female	29	1	3	M	gain	6	0	ng	gain.M	gain.6
18	Female	29	2	38	MP	gain	4	0	gain	gain.MP	gain.4
18	Female	29	1	2	MP	gain	6	0	ng	gain.MP	gain.6
18	Female	29	2	7	P	gain	4	0	gain	gain.P	gain.4
18	Female	29	2	37	M	gain	6	0	gain	gain.M	gain.6
18	Female	29	2	11	P	gain	4	0	gain	gain.P	gain.4
18	Female	29	1	6	MP	loss	6	0	gain	loss.MP	loss.6
18	Female	29	1	5	M	gain	6	0	gain	gain.M	gain.6
18	Female	29	2	60	MP	loss	6	1	loss	loss.MP	loss.6
18	Female	29	1	44	M	loss	6	0	loss	loss.M	loss.6
18	Female	29	1	55	P	loss	6	1	gain	loss.P	loss.6
18	Female	29	1	28	MP	loss	4	1	loss	loss.MP	loss.4
18	Female	29	1	60	M	gain	6	0	loss	gain.M	gain.6
18	Female	29	1	4	M	loss	5	1	gain	loss.M	loss.5
18	Female	29	1	42	M	gain	5	0	gain	gain.M	gain.5
18	Female	29	2	29	M	gain	5	0	gain	gain.M	gain.5
18	Female	29	1	64	M	loss	4	1	gain	loss.M	loss.4
18	Female	29	2	26	P	gain	6	0	loss	gain.P	gain.6
19	Male	19	2	35	MP	gain	4	1	loss	gain.MP	gain.4
19	Male	19	1	56	MP	gain	6	0	loss	gain.MP	gain.6
19	Male	19	1	60	M	loss	4	1	loss	loss.M	loss.4
19	Male	19	2	34	M	loss	5	1	loss	loss.M	loss.5
19	Male	19	2	28	P	loss	4	1	gain	loss.P	loss.4
19	Male	19	1	47	P	loss	5	1	loss	loss.P	loss.5
19	Male	19	1	39	M	loss	5	1	gain	loss.M	loss.5
19	Male	19	1	40	MP	loss	5	1	gain	loss.MP	loss.5
19	Male	19	2	50	M	loss	4	1	loss	loss.M	loss.4
19	Male	19	2	29	P	loss	6	0	gain	loss.P	loss.6
19	Male	19	1	1	P	gain	4	1	loss	gain.P	gain.4
19	Male	19	1	55	M	gain	4	1	loss	gain.M	gain.4
19	Male	19	2	42	P	gain	4	1	gain	gain.P	gain.4
19	Male	19	2	65	MP	loss	5	1	gain	loss.MP	loss.5
19	Male	19	2	33	P	loss	6	0	gain	loss.P	loss.6
19	Male	19	2	26	M	gain	5	0	gain	gain.M	gain.5
19	Male	19	2	27	P	loss	4	1	gain	loss.P	loss.4
19	Male	19	2	45	M	loss	5	0	gain	loss.M	loss.5
19	Male	19	1	13	P	loss	6	0	loss	loss.P	loss.6
19	Male	19	2	36	M	gain	4	1	loss	gain.M	gain.4
19	Male	19	2	5	P	gain	4	1	loss	gain.P	gain.4
19	Male	19	1	46	M	loss	6	0	loss	loss.M	loss.6
19	Male	19	1	2	MP	loss	5	1	loss	loss.MP	loss.5
19	Male	19	2	40	P	loss	4	1	loss	loss.P	loss.4
19	Male	19	2	41	MP	gain	5	1	loss	gain.MP	gain.5
19	Male	19	1	8	MP	gain	5	1	loss	gain.MP	gain.5
19	Male	19	1	9	MP	gain	5	1	loss	gain.MP	gain.5
19	Male	19	1	11	M	loss	5	1	gain	loss.M	loss.5
19	Male	19	2	15	MP	gain	5	1	loss	gain.MP	gain.5
19	Male	19	2	67	M	gain	5	0	gain	gain.M	gain.5
19	Male	19	1	67	MP	gain	6	0	loss	gain.MP	gain.6
19	Male	19	1	68	MP	gain	4	1	gain	gain.MP	gain.4
19	Male	19	1	16	MP	loss	4	1	gain	loss.MP	loss.4
19	Male	19	1	17	M	gain	4	1	loss	gain.M	gain.4
19	Male	19	2	38	M	loss	4	1	loss	loss.M	loss.4
19	Male	19	1	20	MP	loss	5	1	gain	loss.MP	loss.5
19	Male	19	2	8	MP	gain	6	0	loss	gain.MP	gain.6
19	Male	19	2	10	MP	loss	4	1	loss	loss.MP	loss.4
19	Male	19	2	12	MP	gain	4	1	gain	gain.MP	gain.4
19	Male	19	1	61	M	gain	5	1	gain	gain.M	gain.5
19	Male	19	2	51	MP	loss	6	0	loss	loss.MP	loss.6
19	Male	19	2	46	MP	gain	5	1	loss	gain.MP	gain.5
19	Male	19	2	48	MP	gain	5	0	loss	gain.MP	gain.5
19	Male	19	2	49	MP	loss	4	1	gain	loss.MP	loss.4
19	Male	19	2	17	P	gain	5	1	gain	gain.P	gain.5
19	Male	19	1	69	MP	loss	6	0	gain	loss.MP	loss.6
19	Male	19	1	70	MP	loss	4	1	loss	loss.MP	loss.4
19	Male	19	1	19	P	loss	5	1	loss	loss.P	loss.5
19	Male	19	2	22	P	gain	5	1	gain	gain.P	gain.5
19	Male	19	2	23	M	gain	6	0	gain	gain.M	gain.6
19	Male	19	1	4	MP	gain	6	0	gain	gain.MP	gain.6
19	Male	19	1	5	M	loss	5	1	gain	loss.M	loss.5
19	Male	19	1	54	P	gain	4	1	gain	gain.P	gain.4
19	Male	19	1	49	MP	loss	4	1	loss	loss.MP	loss.4
19	Male	19	1	65	P	gain	6	0	loss	gain.P	gain.6
19	Male	19	1	41	M	loss	4	1	loss	loss.M	loss.4
19	Male	19	1	43	MP	loss	5	1	gain	loss.MP	loss.5
19	Male	19	1	45	M	loss	5	1	loss	loss.M	loss.5
19	Male	19	1	12	M	loss	4	1	loss	loss.M	loss.4
19	Male	19	2	16	MP	gain	6	0	loss	gain.MP	gain.6
19	Male	19	1	14	P	loss	4	1	gain	loss.P	loss.4
19	Male	19	2	7	M	loss	4	1	loss	loss.M	loss.4
19	Male	19	1	3	M	gain	4	1	gain	gain.M	gain.4
19	Male	19	2	55	MP	gain	5	0	gain	gain.MP	gain.5
19	Male	19	1	21	M	loss	5	1	gain	loss.M	loss.5
19	Male	19	1	32	M	gain	4	1	loss	gain.M	gain.4
19	Male	19	1	37	M	loss	6	0	loss	loss.M	loss.6
19	Male	19	2	13	MP	gain	6	0	gain	gain.MP	gain.6
19	Male	19	1	48	MP	loss	4	1	loss	loss.MP	loss.4
19	Male	19	1	50	P	gain	6	0	loss	gain.P	gain.6
19	Male	19	1	52	P	gain	5	1	gain	gain.P	gain.5
19	Male	19	1	64	MP	gain	5	1	loss	gain.MP	gain.5
19	Male	19	2	20	P	gain	5	1	loss	gain.P	gain.5
19	Male	19	2	21	MP	gain	4	1	gain	gain.MP	gain.4
19	Male	19	2	53	MP	gain	4	1	gain	gain.MP	gain.4
19	Male	19	1	38	M	gain	6	0	loss	gain.M	gain.6
19	Male	19	2	57	P	loss	6	0	loss	loss.P	loss.6
19	Male	19	2	1	M	gain	6	0	loss	gain.M	gain.6
19	Male	19	2	2	P	gain	6	0	loss	gain.P	gain.6
19	Male	19	2	39	M	gain	5	1	loss	gain.M	gain.5
19	Male	19	1	29	P	gain	5	1	loss	gain.P	gain.5
19	Male	19	2	14	M	loss	4	1	loss	loss.M	loss.4
19	Male	19	2	66	MP	loss	5	0	gain	loss.MP	loss.5
19	Male	19	1	25	MP	loss	4	1	loss	loss.MP	loss.4
19	Male	19	2	68	MP	loss	4	1	gain	loss.MP	loss.4
19	Male	19	1	34	P	gain	4	1	loss	gain.P	gain.4
19	Male	19	1	27	M	gain	6	0	gain	gain.M	gain.6
19	Male	19	1	28	MP	gain	6	0	gain	gain.MP	gain.6
19	Male	19	1	15	MP	loss	6	0	gain	loss.MP	loss.6
19	Male	19	2	18	MP	loss	6	0	gain	loss.MP	loss.6
19	Male	19	2	58	P	gain	6	0	loss	gain.P	gain.6
19	Male	19	2	64	MP	gain	4	1	gain	gain.MP	gain.4
19	Male	19	1	22	M	gain	6	0	gain	gain.M	gain.6
19	Male	19	1	23	MP	gain	5	1	gain	gain.MP	gain.5
19	Male	19	2	19	M	loss	6	0	gain	loss.M	loss.6
19	Male	19	2	54	MP	gain	6	0	gain	gain.MP	gain.6
19	Male	19	2	52	M	loss	4	1	gain	loss.M	loss.4
19	Male	19	1	33	MP	gain	5	1	loss	gain.MP	gain.5
19	Male	19	2	4	M	gain	4	1	gain	gain.M	gain.4
19	Male	19	1	31	MP	gain	5	1	gain	gain.MP	gain.5
19	Male	19	1	36	M	gain	4	1	loss	gain.M	gain.4
19	Male	19	2	70	P	loss	5	1	gain	loss.P	loss.5
20	Female	19	1	17	P	loss	6	1	gain	loss.P	loss.6
20	Female	19	2	7	M	loss	6	1	loss	loss.M	loss.6
20	Female	19	1	24	M	loss	5	1	gain	loss.M	loss.5
20	Female	19	2	65	M	gain	5	1	gain	gain.M	gain.5
20	Female	19	1	13	MP	gain	5	1	gain	gain.MP	gain.5
20	Female	19	1	22	M	gain	6	0	gain	gain.M	gain.6
20	Female	19	2	11	P	gain	5	1	gain	gain.P	gain.5
20	Female	19	1	67	MP	gain	5	1	gain	gain.MP	gain.5
20	Female	19	1	68	M	loss	6	0	gain	loss.M	loss.6
20	Female	19	2	21	P	loss	6	0	loss	loss.P	loss.6
20	Female	19	1	8	P	gain	4	1	gain	gain.P	gain.4
20	Female	19	1	26	P	loss	5	1	gain	loss.P	loss.5
20	Female	19	2	59	M	loss	5	1	loss	loss.M	loss.5
20	Female	19	2	50	P	loss	6	0	loss	loss.P	loss.6
20	Female	19	1	41	P	gain	5	1	gain	gain.P	gain.5
20	Female	19	2	27	M	loss	4	1	gain	loss.M	loss.4
20	Female	19	2	13	M	loss	4	1	gain	loss.M	loss.4
20	Female	19	1	28	M	loss	4	1	loss	loss.M	loss.4
20	Female	19	1	10	MP	gain	4	1	gain	gain.MP	gain.4
20	Female	19	1	19	MP	loss	6	1	gain	loss.MP	loss.6
20	Female	19	1	14	M	gain	5	0	gain	gain.M	gain.5
20	Female	19	1	31	MP	loss	6	0	gain	loss.MP	loss.6
20	Female	19	1	69	P	loss	4	1	loss	loss.P	loss.4
20	Female	19	2	18	MP	gain	4	1	loss	gain.MP	gain.4
20	Female	19	1	62	P	loss	4	1	gain	loss.P	loss.4
20	Female	19	1	64	MP	loss	5	1	gain	loss.MP	loss.5
20	Female	19	1	40	P	loss	6	0	gain	loss.P	loss.6
20	Female	19	2	25	M	loss	5	1	gain	loss.M	loss.5
20	Female	19	2	45	M	loss	6	1	gain	loss.M	loss.6
20	Female	19	1	2	MP	loss	5	1	gain	loss.MP	loss.5
20	Female	19	1	56	MP	gain	6	0	loss	gain.MP	gain.6
20	Female	19	1	3	M	gain	6	0	gain	gain.M	gain.6
20	Female	19	2	26	M	loss	5	1	loss	loss.M	loss.5
20	Female	19	1	5	M	loss	6	1	loss	loss.M	loss.6
20	Female	19	1	61	MP	gain	6	1	loss	gain.MP	gain.6
20	Female	19	2	14	P	gain	5	1	loss	gain.P	gain.5
20	Female	19	2	9	MP	loss	6	1	gain	loss.MP	loss.6
20	Female	19	2	51	P	gain	5	1	loss	gain.P	gain.5
20	Female	19	2	3	MP	gain	6	0	gain	gain.MP	gain.6
20	Female	19	2	24	M	loss	5	1	gain	loss.M	loss.5
20	Female	19	1	44	P	loss	6	0	loss	loss.P	loss.6
20	Female	19	2	66	MP	loss	6	0	gain	loss.MP	loss.6
20	Female	19	2	68	P	loss	5	1	loss	loss.P	loss.5
20	Female	19	1	30	P	loss	5	1	gain	loss.P	loss.5
20	Female	19	2	31	M	gain	6	0	gain	gain.M	gain.6
20	Female	19	2	33	P	loss	4	1	gain	loss.P	loss.4
20	Female	19	2	37	MP	gain	6	0	loss	gain.MP	gain.6
20	Female	19	2	38	M	loss	6	1	gain	loss.M	loss.6
20	Female	19	1	50	MP	gain	6	0	gain	gain.MP	gain.6
20	Female	19	1	51	MP	gain	5	1	loss	gain.MP	gain.5
20	Female	19	1	52	MP	loss	5	1	gain	loss.MP	loss.5
20	Female	19	1	54	M	loss	5	1	gain	loss.M	loss.5
20	Female	19	2	46	P	loss	5	1	loss	loss.P	loss.5
20	Female	19	2	47	M	loss	6	1	gain	loss.M	loss.6
20	Female	19	1	45	MP	loss	4	1	gain	loss.MP	loss.4
20	Female	19	1	46	M	loss	6	0	gain	loss.M	loss.6
20	Female	19	2	28	M	gain	4	1	gain	gain.M	gain.4
20	Female	19	1	7	M	gain	6	1	loss	gain.M	gain.6
20	Female	19	1	34	M	loss	5	1	gain	loss.M	loss.5
20	Female	19	1	35	M	gain	4	1	loss	gain.M	gain.4
20	Female	19	1	36	MP	loss	5	1	gain	loss.MP	loss.5
20	Female	19	1	39	M	loss	4	1	gain	loss.M	loss.4
20	Female	19	2	2	P	loss	6	1	gain	loss.P	loss.6
20	Female	19	1	66	P	loss	5	1	loss	loss.P	loss.5
20	Female	19	2	5	MP	gain	6	1	gain	gain.MP	gain.6
20	Female	19	2	4	MP	gain	6	0	gain	gain.MP	gain.6
20	Female	19	1	18	P	loss	6	0	gain	loss.P	loss.6
20	Female	19	2	6	MP	gain	6	0	gain	gain.MP	gain.6
20	Female	19	1	15	MP	gain	6	0	gain	gain.MP	gain.6
20	Female	19	1	16	P	loss	6	0	gain	loss.P	loss.6
20	Female	19	1	29	P	loss	4	1	loss	loss.P	loss.4
20	Female	19	2	52	MP	loss	5	1	gain	loss.MP	loss.5
20	Female	19	2	62	P	gain	6	1	gain	gain.P	gain.6
20	Female	19	2	63	MP	loss	5	1	gain	loss.MP	loss.5
20	Female	19	1	70	MP	loss	5	1	gain	loss.MP	loss.5
20	Female	19	2	1	M	gain	5	1	gain	gain.M	gain.5
20	Female	19	2	40	MP	loss	6	1	loss	loss.MP	loss.6
20	Female	19	2	43	M	gain	5	1	gain	gain.M	gain.5
20	Female	19	2	44	P	loss	4	1	loss	loss.P	loss.4
20	Female	19	1	42	M	loss	4	1	gain	loss.M	loss.4
20	Female	19	2	60	MP	loss	5	1	loss	loss.MP	loss.5
20	Female	19	2	15	P	loss	5	1	gain	loss.P	loss.5
20	Female	19	2	17	P	gain	6	0	gain	gain.P	gain.6
20	Female	19	2	56	M	loss	4	1	gain	loss.M	loss.4
20	Female	19	2	57	P	loss	5	1	gain	loss.P	loss.5
20	Female	19	2	53	P	loss	6	0	gain	loss.P	loss.6
20	Female	19	1	47	P	loss	4	1	loss	loss.P	loss.4
20	Female	19	2	49	P	loss	6	1	loss	loss.P	loss.6
20	Female	19	1	65	P	gain	6	0	gain	gain.P	gain.6
20	Female	19	1	49	MP	loss	5	1	gain	loss.MP	loss.5
20	Female	19	2	55	MP	gain	6	1	gain	gain.MP	gain.6
20	Female	19	2	23	M	loss	5	1	loss	loss.M	loss.5
20	Female	19	1	48	MP	loss	4	1	gain	loss.MP	loss.4
20	Female	19	1	59	P	loss	5	1	gain	loss.P	loss.5
20	Female	19	1	43	MP	loss	5	1	loss	loss.MP	loss.5
20	Female	19	1	60	P	gain	6	0	gain	gain.P	gain.6
20	Female	19	2	22	MP	loss	4	1	loss	loss.MP	loss.4
20	Female	19	1	4	P	gain	6	0	gain	gain.P	gain.6
21	Female	21	2	24	MP	loss	5	0	loss	loss.MP	loss.5
21	Female	21	1	37	M	gain	4	1	loss	gain.M	gain.4
21	Female	21	1	38	MP	loss	6	0	loss	loss.MP	loss.6
21	Female	21	1	39	P	loss	5	0	loss	loss.P	loss.5
21	Female	21	1	35	M	loss	5	1	gain	loss.M	loss.5
21	Female	21	1	2	M	gain	6	0	ng	gain.M	gain.6
21	Female	21	1	3	P	gain	6	0	ng	gain.P	gain.6
21	Female	21	1	4	P	gain	6	0	ng	gain.P	gain.6
21	Female	21	1	50	MP	loss	6	0	gain	loss.MP	loss.6
21	Female	21	1	53	M	loss	4	1	loss	loss.M	loss.4
21	Female	21	2	43	MP	loss	4	1	gain	loss.MP	loss.4
21	Female	21	2	44	MP	gain	4	1	gain	gain.MP	gain.4
21	Female	21	2	32	P	loss	6	0	loss	loss.P	loss.6
21	Female	21	1	10	P	loss	4	1	loss	loss.P	loss.4
21	Female	21	1	12	M	loss	6	0	loss	loss.M	loss.6
21	Female	21	2	23	MP	gain	5	0	loss	gain.MP	gain.5
21	Female	21	1	1	MP	gain	6	0	ng	gain.MP	gain.6
21	Female	21	1	32	M	gain	5	1	gain	gain.M	gain.5
21	Female	21	2	5	M	gain	6	0	gain	gain.M	gain.6
21	Female	21	1	54	M	gain	6	0	loss	gain.M	gain.6
21	Female	21	2	63	P	loss	5	0	loss	loss.P	loss.5
21	Female	21	2	4	P	gain	4	1	gain	gain.P	gain.4
21	Female	21	2	68	P	loss	4	0	gain	loss.P	loss.4
21	Female	21	2	66	MP	gain	6	0	gain	gain.MP	gain.6
21	Female	21	2	67	MP	loss	5	0	gain	loss.MP	loss.5
21	Female	21	2	53	P	loss	4	1	gain	loss.P	loss.4
21	Female	21	2	46	MP	gain	4	1	loss	gain.MP	gain.4
21	Female	21	1	62	MP	gain	4	0	gain	gain.MP	gain.4
21	Female	21	2	8	P	loss	4	0	gain	loss.P	loss.4
21	Female	21	1	70	P	gain	6	0	gain	gain.P	gain.6
21	Female	21	1	28	M	gain	4	1	loss	gain.M	gain.4
21	Female	21	2	12	P	loss	4	1	loss	loss.P	loss.4
21	Female	21	2	50	P	loss	6	0	loss	loss.P	loss.6
21	Female	21	1	29	MP	gain	4	1	gain	gain.MP	gain.4
21	Female	21	2	17	M	loss	4	1	gain	loss.M	loss.4
21	Female	21	2	20	P	gain	5	0	gain	gain.P	gain.5
21	Female	21	2	54	M	loss	4	1	gain	loss.M	loss.4
21	Female	21	1	15	P	gain	6	0	loss	gain.P	gain.6
21	Female	21	2	59	P	loss	4	1	loss	loss.P	loss.4
21	Female	21	2	21	M	loss	6	0	gain	loss.M	loss.6
21	Female	21	2	19	P	loss	4	1	gain	loss.P	loss.4
21	Female	21	2	56	M	loss	5	1	loss	loss.M	loss.5
21	Female	21	1	65	P	loss	5	0	loss	loss.P	loss.5
21	Female	21	1	46	P	gain	4	1	gain	gain.P	gain.4
21	Female	21	2	55	MP	loss	4	1	gain	loss.MP	loss.4
21	Female	21	1	47	M	loss	6	0	gain	loss.M	loss.6
21	Female	21	1	48	P	loss	6	0	gain	loss.P	loss.6
21	Female	21	1	49	M	gain	5	0	gain	gain.M	gain.5
21	Female	21	2	14	M	loss	4	1	loss	loss.M	loss.4
21	Female	21	1	21	P	gain	6	0	loss	gain.P	gain.6
21	Female	21	2	22	P	loss	5	1	loss	loss.P	loss.5
21	Female	21	1	58	M	gain	6	0	gain	gain.M	gain.6
21	Female	21	2	39	M	loss	6	0	loss	loss.M	loss.6
21	Female	21	1	63	MP	loss	4	1	loss	loss.MP	loss.4
21	Female	21	1	14	M	gain	5	1	loss	gain.M	gain.5
21	Female	21	2	36	P	gain	6	0	loss	gain.P	gain.6
21	Female	21	1	16	MP	loss	4	1	loss	loss.MP	loss.4
21	Female	21	2	69	M	gain	6	0	gain	gain.M	gain.6
21	Female	21	1	66	M	gain	4	1	gain	gain.M	gain.4
21	Female	21	1	68	M	loss	6	0	gain	loss.M	loss.6
21	Female	21	1	17	P	gain	5	0	loss	gain.P	gain.5
21	Female	21	1	18	P	gain	5	0	loss	gain.P	gain.5
21	Female	21	1	19	MP	gain	4	1	loss	gain.MP	gain.4
21	Female	21	1	20	M	gain	5	0	loss	gain.M	gain.5
21	Female	21	2	3	M	loss	4	1	loss	loss.M	loss.4
21	Female	21	1	25	M	loss	5	0	loss	loss.M	loss.5
21	Female	21	1	26	MP	gain	4	1	gain	gain.MP	gain.4
21	Female	21	2	6	P	gain	6	0	gain	gain.P	gain.6
21	Female	21	2	7	M	gain	6	0	gain	gain.M	gain.6
21	Female	21	1	31	M	loss	6	1	loss	loss.M	loss.6
21	Female	21	2	13	M	loss	5	1	gain	loss.M	loss.5
21	Female	21	2	70	P	loss	6	0	gain	loss.P	loss.6
21	Female	21	1	30	P	gain	4	0	gain	gain.P	gain.4
21	Female	21	2	51	M	gain	6	0	loss	gain.M	gain.6
21	Female	21	2	52	MP	loss	6	0	loss	loss.MP	loss.6
21	Female	21	2	60	M	gain	6	0	loss	gain.M	gain.6
21	Female	21	2	62	M	gain	6	0	loss	gain.M	gain.6
21	Female	21	1	22	M	loss	6	1	gain	loss.M	loss.6
21	Female	21	1	24	P	gain	4	1	loss	gain.P	gain.4
21	Female	21	2	47	P	gain	6	0	loss	gain.P	gain.6
21	Female	21	2	48	MP	loss	5	1	gain	loss.MP	loss.5
21	Female	21	2	49	M	gain	4	1	loss	gain.M	gain.4
21	Female	21	2	9	M	gain	6	0	gain	gain.M	gain.6
21	Female	21	2	10	MP	gain	6	0	gain	gain.MP	gain.6
21	Female	21	2	11	P	gain	5	1	gain	gain.P	gain.5
21	Female	21	2	37	M	loss	6	0	loss	loss.M	loss.6
21	Female	21	2	15	P	gain	4	1	loss	gain.P	gain.4
21	Female	21	1	42	MP	loss	4	1	gain	loss.MP	loss.4
21	Female	21	2	29	M	gain	5	0	loss	gain.M	gain.5
21	Female	21	1	40	P	loss	5	0	loss	loss.P	loss.5
21	Female	21	1	41	P	loss	4	1	loss	loss.P	loss.4
21	Female	21	1	36	MP	gain	4	1	gain	gain.MP	gain.4
21	Female	21	1	59	P	gain	4	1	gain	gain.P	gain.4
21	Female	21	1	45	M	loss	4	1	loss	loss.M	loss.4
21	Female	21	2	35	M	gain	4	1	loss	gain.M	gain.4
21	Female	21	2	27	M	gain	6	0	loss	gain.M	gain.6
21	Female	21	2	31	M	loss	6	0	loss	loss.M	loss.6
21	Female	21	1	7	P	loss	4	1	gain	loss.P	loss.4
21	Female	21	2	30	P	loss	5	1	loss	loss.P	loss.5
21	Female	21	1	6	M	loss	5	1	gain	loss.M	loss.5
21	Female	21	2	26	MP	gain	5	0	loss	gain.MP	gain.5
21	Female	21	1	44	MP	loss	4	1	loss	loss.MP	loss.4
21	Female	21	1	33	P	loss	5	0	gain	loss.P	loss.5
21	Female	21	2	45	M	gain	4	0	gain	gain.M	gain.4
21	Female	21	2	38	P	gain	5	1	loss	gain.P	gain.5
21	Female	21	1	8	P	loss	4	1	loss	loss.P	loss.4
21	Female	21	2	40	P	gain	5	1	gain	gain.P	gain.5
21	Female	21	1	5	MP	loss	6	1	gain	loss.MP	loss.6
22	Female	18	2	61	P	gain	4	1	loss	gain.P	gain.4
22	Female	18	1	9	MP	gain	5	0	loss	gain.MP	gain.5
22	Female	18	1	5	MP	loss	6	0	loss	loss.MP	loss.6
22	Female	18	2	62	MP	loss	4	1	gain	loss.MP	loss.4
22	Female	18	1	58	M	gain	5	1	loss	gain.M	gain.5
22	Female	18	1	7	MP	gain	4	1	loss	gain.MP	gain.4
22	Female	18	1	12	P	gain	6	0	loss	gain.P	gain.6
22	Female	18	1	59	P	gain	6	0	loss	gain.P	gain.6
22	Female	18	2	24	M	gain	6	0	gain	gain.M	gain.6
22	Female	18	2	52	P	gain	6	1	gain	gain.P	gain.6
22	Female	18	1	40	M	loss	4	1	gain	loss.M	loss.4
22	Female	18	2	30	M	loss	6	0	gain	loss.M	loss.6
22	Female	18	2	31	P	loss	4	0	gain	loss.P	loss.4
22	Female	18	2	60	M	gain	5	1	loss	gain.M	gain.5
22	Female	18	1	1	M	loss	4	1	gain	loss.M	loss.4
22	Female	18	2	53	MP	gain	5	1	loss	gain.MP	gain.5
22	Female	18	2	54	P	gain	6	0	loss	gain.P	gain.6
22	Female	18	1	42	P	loss	5	0	loss	loss.P	loss.5
22	Female	18	1	43	P	loss	4	0	loss	loss.P	loss.4
22	Female	18	2	40	P	gain	4	1	loss	gain.P	gain.4
22	Female	18	2	23	P	gain	6	0	gain	gain.P	gain.6
22	Female	18	1	49	M	loss	4	1	gain	loss.M	loss.4
22	Female	18	1	36	P	loss	5	0	gain	loss.P	loss.5
22	Female	18	2	13	P	loss	6	0	gain	loss.P	loss.6
22	Female	18	1	2	MP	loss	6	1	gain	loss.MP	loss.6
22	Female	18	2	49	MP	loss	5	1	loss	loss.MP	loss.5
22	Female	18	2	50	P	loss	6	1	loss	loss.P	loss.6
22	Female	18	2	42	P	gain	5	1	gain	gain.P	gain.5
22	Female	18	2	14	P	loss	6	0	gain	loss.P	loss.6
22	Female	18	2	33	M	loss	6	0	gain	loss.M	loss.6
22	Female	18	2	37	M	loss	5	1	loss	loss.M	loss.5
22	Female	18	2	55	P	gain	4	1	loss	gain.P	gain.4
22	Female	18	2	56	MP	gain	4	1	gain	gain.MP	gain.4
22	Female	18	2	21	M	loss	6	0	gain	loss.M	loss.6
22	Female	18	2	22	M	loss	5	0	gain	loss.M	loss.5
22	Female	18	1	50	M	loss	4	0	gain	loss.M	loss.4
22	Female	18	2	32	P	loss	6	0	gain	loss.P	loss.6
22	Female	18	1	53	P	gain	6	0	gain	gain.P	gain.6
22	Female	18	2	44	MP	loss	6	1	loss	loss.MP	loss.6
22	Female	18	1	56	P	gain	6	0	gain	gain.P	gain.6
22	Female	18	2	43	M	loss	6	1	gain	loss.M	loss.6
22	Female	18	2	48	MP	loss	4	1	loss	loss.MP	loss.4
22	Female	18	2	47	P	loss	4	1	gain	loss.P	loss.4
22	Female	18	1	70	M	loss	4	0	gain	loss.M	loss.4
22	Female	18	1	60	MP	loss	5	0	loss	loss.MP	loss.5
22	Female	18	1	65	M	gain	6	0	loss	gain.M	gain.6
22	Female	18	1	62	M	loss	4	0	loss	loss.M	loss.4
22	Female	18	1	63	M	loss	6	0	loss	loss.M	loss.6
22	Female	18	1	64	M	loss	5	0	loss	loss.M	loss.5
[truncated: 5,545 more rows]
